# Supplementary material for: USP7 facilitates SMAD3 autoregulation to repress cancer progression in p53-deficient lung cancer
Source: Cell Death Dis. 2021 Sep 27;12(10):880. doi: 10.1038/s41419-021-04176-8 (PMC8476631; doi:10.1038/s41419-021-04176-8)
Supplement: Supplementary file 2 — Dataset 1 [file 41419_2021_4176_MOESM2_ESM.xlsx]

## Sheet: Fig _S1_WT1_Total_Peaks
Chr	Start	End
chr1	49572	50986
chr1	52595	54235
chr1	94417	94778
chr1	102748	104660
chr1	111284	112296
chr1	119559	120241
chr1	121168	122696
chr1	122044	123403
chr1	123693	125937
chr1	126534	129244
chr1	134029	135517
chr1	146385	146888
chr1	147037	147470
chr1	157986	159807
chr1	162910	164369
chr1	179783	182520
chr1	187404	189309
chr1	189293	190092
chr1	204330	204980
chr1	206357	210595
chr1	217869	219528
chr1	230090	231816
chr1	235096	236582
chr1	235633	237994
chr1	258679	260622
chr1	259051	261138
chr1	264295	265761
chr1	266823	267760
chr1	267106	269330
chr1	269875	272310
chr1	270594	272504
chr1	277221	279869
chr1	278376	280302
chr1	284270	285844
chr1	288379	289750
chr1	288579	291761
chr1	289768	292522
chr1	291184	293615
chr1	298551	299812
chr1	303972	308879
chr1	316955	318137
chr1	318283	319365
chr1	319106	319478
chr1	320891	322443
chr1	326689	329491
chr1	330452	332335
chr1	342147	345431
chr1	352224	353245
chr1	355163	356538
chr1	360703	362733
chr1	368819	370233
chr1	369328	371104
chr1	373487	374282
chr1	374850	376213
chr1	377078	378423
chr1	381057	381896
chr1	387377	390438
chr1	392452	397927
chr1	401568	402838
chr1	403169	403659
chr1	406415	407915
chr1	408425	409401
chr1	414339	416263
chr1	420234	421591
chr1	425269	425857
chr1	430746	432883
chr1	442158	443990
chr1	442194	444250
chr1	445851	451640
chr1	447574	452799
chr1	458688	459348
chr1	459720	460960
chr1	466687	468686
chr1	472028	474318
chr1	473680	476234
chr1	474347	477069
chr1	488026	490098
chr1	492218	494083
chr1	493920	495813
chr1	495385	496361
chr1	496653	499802
chr1	505263	508127
chr1	506209	508766
chr1	510040	511930
chr1	510348	512108
chr1	518206	519356
chr1	523405	525303
chr1	530394	533870
chr1	534332	536490
chr1	553962	554801
chr1	554542	555090
chr1	554897	555753
chr1	555731	556933
chr1	558045	560238
chr1	560126	561886
chr1	567887	569538
chr1	568790	569856
chr1	569583	570683
chr1	570769	574295
chr1	574462	575904
chr1	575031	577654
chr1	575235	577766
chr1	576061	579196
chr1	577387	579727
chr1	580757	581734
chr1	582238	583419
chr1	584446	586518
chr1	588083	588895
chr1	590040	590493
chr1	594107	594922
chr1	596583	598765
chr1	611541	613466
chr1	615072	616401
chr1	617102	619526
chr1	618053	619927
chr1	618952	621211
chr1	631959	634653
chr1	632193	635166
chr1	634908	637091
chr1	637337	638950
chr1	637869	640538
chr1	639729	641028
chr1	653586	656395
chr1	656224	658180
chr1	656708	658887
chr1	657483	659724
chr1	658962	660017
chr1	659568	660262
chr1	661191	664061
chr1	666888	669523
chr1	669140	670755
chr1	674738	675703
chr1	675562	676748
chr1	675967	678070
chr1	675997	678112
chr1	676111	678215
chr1	678512	681854
chr1	679406	681940
chr1	680413	682218
chr1	680669	682241
chr1	680869	682626
chr1	682369	683220
chr1	683420	686324
chr1	684386	686551
chr1	685023	687818
chr1	690963	693407
chr1	692119	693921
chr1	693700	696911
chr1	698593	700329
chr1	698994	700509
chr1	705876	707510
chr1	708252	709275
chr1	708596	709676
chr1	710480	711672
chr1	711053	712070
chr1	711153	713420
chr1	713818	714786
chr1	717315	719349
chr1	718828	720254
chr1	725211	726121
chr1	727682	728761
chr1	728915	729886
chr1	728932	730346
chr1	729983	731806
chr1	732901	735360
chr1	734768	736047
chr1	739533	740889
chr1	740863	742586
chr1	746321	749245
chr1	750694	752880
chr1	750938	753405
chr1	752411	753527
chr1	753732	755903
chr1	755027	756467
chr1	759131	759804
chr1	762324	763177
chr1	764463	766580
chr1	765419	768320
chr1	766586	768522
chr1	769710	772086
chr1	774244	776927
chr1	776231	778642
chr1	776432	779094
chr1	782328	783175
chr1	789297	791034
chr1	789961	791621
chr1	794885	797174
chr1	796339	798806
chr1	797201	799986
chr1	799317	800045
chr1	800135	802029
chr1	804235	805941
chr1	808283	812457
chr1	811230	813585
chr1	812730	815753
chr1	813228	815817
chr1	818840	820000
chr1	819367	822029
chr1	821272	822110
chr1	826510	828300
chr1	827592	828899
chr1	827839	831772
chr1	830713	835808
chr1	835868	836984
chr1	836019	837447
chr1	836567	839186
chr1	837555	839543
chr1	839207	840852
chr1	839304	841745
chr1	841814	847405
chr1	851355	854641
chr1	854973	857586
chr1	857075	858498
chr1	859083	861063
chr1	859346	861180
chr1	859604	863191
chr1	861532	864551
chr1	868709	870411
chr1	869737	873196
chr1	871085	873920
chr1	875678	878534
chr1	881444	884446
chr1	888408	890629
chr1	890781	894021
chr1	892082	894390
chr1	893666	896861
chr1	899298	901505
chr1	901005	903557
chr1	908600	909635
chr1	909667	910153
chr1	909834	911460
chr1	910707	912037
chr1	911270	912140
chr1	911580	913778
chr1	912296	913972
chr1	912912	914013
chr1	914653	918017
chr1	917623	918772
chr1	919775	920912
chr1	924364	927037
chr1	924737	927125
chr1	925172	928027
chr1	933767	937794
chr1	940224	941645
chr1	948014	948848
chr1	948333	949532
chr1	948954	950748
chr1	954399	957456
chr1	956330	958132
chr1	959140	961133
chr1	964163	965005
chr1	966309	968123
chr1	975444	976524
chr1	976118	976806
chr1	976269	977227
chr1	976747	977731
chr1	977808	978511
chr1	980195	981937
chr1	982413	983280
chr1	983073	984944
chr1	983567	985194
chr1	986316	987827
chr1	994206	995496
chr1	998042	1000353
chr1	1000277	1001015
chr1	1002663	1005422
chr1	1003568	1005495
chr1	1004780	1006538
chr1	1008674	1009439
chr1	1010663	1011971
chr1	1010965	1016001
chr1	1013832	1016139
chr1	1014679	1017703
chr1	1017151	1018358
chr1	1017903	1019297
chr1	1019682	1021023
chr1	1020288	1021778
chr1	1021626	1022256
chr1	1021780	1025067
chr1	1025513	1026643
chr1	1025846	1026929
chr1	1025987	1029300
chr1	1033278	1035668
chr1	1035527	1041048
chr1	1039182	1041147
chr1	1040423	1041177
chr1	1050442	1052121
chr1	1050589	1052591
chr1	1057351	1059608
chr1	1061042	1062081
chr1	1062163	1063345
chr1	1065763	1068465
chr1	1066915	1069842
chr1	1070171	1072494
chr1	1073812	1075568
chr1	1082515	1083514
chr1	1082892	1084820
chr1	1092807	1093745
chr1	1093915	1096234
chr1	1093922	1096414
chr1	1098296	1099547
chr1	1098563	1100128
chr1	1098878	1101808
chr1	1101251	1103522
chr1	1101419	1103862
chr1	1103946	1107582
chr1	1106803	1108092
chr1	1106897	1108419
chr1	1122383	1123916
chr1	1125908	1127300
chr1	1127326	1128561
chr1	1130821	1134337
chr1	1136749	1137205
chr1	1139200	1140621
chr1	1156157	1156897
chr1	1156859	1157571
chr1	1161453	1162203
chr1	1162398	1163834
chr1	1165959	1168549
chr1	1167971	1170868
chr1	1170686	1172342
chr1	1171099	1179047
chr1	1176368	1186661
chr1	1188817	1190542
chr1	1191055	1192006
chr1	1192128	1193609
chr1	1194318	1195068
chr1	1198319	1199334
chr1	1199408	1200845
chr1	1200371	1200989
chr1	1205002	1207413
chr1	1206590	1208391
chr1	1207851	1209356
chr1	1208648	1210086
chr1	1208976	1210335
chr1	1215254	1216513
chr1	1224697	1225374
chr1	1236292	1238682
chr1	1239757	1241651
chr1	1239805	1242951
chr1	1239888	1244192
chr1	1242464	1245532
chr1	1244580	1246943
chr1	1246525	1247421
chr1	1247195	1255248
chr1	1256726	1261286
chr1	1259278	1263598
chr1	1263973	1268343
chr1	1268413	1271044
chr1	1270423	1277113
chr1	1277898	1285483
chr1	1282232	1285699
chr1	1285730	1286599
chr1	1285743	1286705
chr1	1288532	1289440
chr1	1290718	1295688
chr1	1294504	1297905
chr1	1301405	1303773
chr1	1302656	1304412
chr1	1305192	1307290
chr1	1307125	1308086
chr1	1308743	1310860
chr1	1310846	1311895
chr1	1310880	1313234
chr1	1313118	1314047
chr1	1315132	1316278
chr1	1315460	1317314
chr1	1315721	1318389
chr1	1317474	1318915
chr1	1318465	1321470
chr1	1323652	1325529
chr1	1324785	1326176
chr1	1325040	1327456
chr1	1325669	1328921
chr1	1329018	1329614
chr1	1329955	1331789
chr1	1330316	1333107
chr1	1333048	1336497
chr1	1333906	1337307
chr1	1339378	1342520
chr1	1341549	1342560
chr1	1341617	1343863
chr1	1344067	1346118
chr1	1346716	1347767
chr1	1350908	1351564
chr1	1354252	1355886
chr1	1356227	1356791
chr1	1357339	1357923
chr1	1357907	1359146
chr1	1357965	1360566
chr1	1358217	1361248
chr1	1362709	1363553
chr1	1363011	1364152
chr1	1365576	1367316
chr1	1370947	1371487
chr1	1371422	1374601
chr1	1381645	1382755
chr1	1383483	1384882
chr1	1387309	1392941
chr1	1393185	1395246
chr1	1394639	1395593
chr1	1395336	1400253
chr1	1400598	1402156
chr1	1400927	1402606
chr1	1403807	1405082
chr1	1406302	1407301
chr1	1406530	1407759
chr1	1407344	1408524
chr1	1407913	1409707
chr1	1410166	1411705
chr1	1415391	1415981
chr1	1418588	1420986
chr1	1427245	1430201
chr1	1437580	1441641
chr1	1441881	1446790
chr1	1446333	1447686
chr1	1446382	1447911
chr1	1457759	1458894
chr1	1463903	1465419
chr1	1464899	1466640
chr1	1468930	1470038
chr1	1469777	1470931
chr1	1469907	1471814
chr1	1478339	1480178
chr1	1480166	1483460
chr1	1485071	1487816
chr1	1488749	1490325
chr1	1489523	1490868
chr1	1491033	1491774
chr1	1497828	1500100
chr1	1503086	1503808
chr1	1507262	1508982
chr1	1508845	1511193
chr1	1511808	1513108
chr1	1512550	1514117
chr1	1513402	1514456
chr1	1521756	1525046
chr1	1524022	1526109
chr1	1531058	1533069
chr1	1534672	1536016
chr1	1542572	1544450
chr1	1543071	1544778
chr1	1545191	1546198
chr1	1546304	1546954
chr1	1546662	1549366
chr1	1549862	1552173
chr1	1551165	1553857
chr1	1552344	1554011
chr1	1554688	1556028
chr1	1563651	1565023
chr1	1566799	1569028
chr1	1569501	1578859
chr1	1578097	1582397
chr1	1580486	1586185
chr1	1586313	1587373
chr1	1587299	1588796
chr1	1590245	1591017
chr1	1590579	1593772
chr1	1593958	1595284
chr1	1594615	1596143
chr1	1604112	1606669
chr1	1608427	1610410
chr1	1608468	1610705
chr1	1608946	1612993
chr1	1613029	1614811
chr1	1616223	1618905
chr1	1616487	1619857
chr1	1619182	1622251
chr1	1623944	1624775
chr1	1626043	1626919
chr1	1627018	1629209
chr1	1633492	1634411
chr1	1636884	1637833
chr1	1638838	1641491
chr1	1649411	1650153
chr1	1650418	1653736
chr1	1655569	1656100
chr1	1659773	1662128
chr1	1662256	1663454
chr1	1663680	1665254
chr1	1671670	1672707
chr1	1677494	1678037
chr1	1684571	1687083
chr1	1690358	1691856
chr1	1693168	1695488
chr1	1698959	1700436
chr1	1700674	1704873
chr1	1702990	1704898
chr1	1704247	1706320
chr1	1708489	1711156
chr1	1710381	1711560
chr1	1711893	1713418
chr1	1712640	1715847
chr1	1714178	1716105
chr1	1721239	1725618
chr1	1724781	1725805
chr1	1727155	1727822
chr1	1727314	1730477
chr1	1727570	1731950
chr1	1732098	1734263
chr1	1737227	1744352
chr1	1750077	1750793
chr1	1754063	1757901
chr1	1768685	1769805
chr1	1770579	1771771
chr1	1771193	1772541
chr1	1771233	1772840
chr1	1771803	1772920
chr1	1772888	1774553
chr1	1775041	1775803
chr1	1777386	1778109
chr1	1784037	1786019
chr1	1789737	1790623
chr1	1792772	1795068
chr1	1794765	1795914
chr1	1798929	1801797
chr1	1799087	1802509
chr1	1810799	1813873
chr1	1814262	1815382
chr1	1819278	1823974
chr1	1820737	1824732
chr1	1831504	1833742
chr1	1839600	1841711
chr1	1847234	1849327
chr1	1850040	1850855
chr1	1852955	1859302
chr1	1856461	1865617
chr1	1871262	1876823
chr1	1874780	1876951
chr1	1876078	1878107
chr1	1884424	1885817
chr1	1884695	1886534
chr1	1897407	1898339
chr1	1900331	1901628
chr1	1904341	1906036
chr1	1904744	1906488
chr1	1912013	1913310
chr1	1913810	1914470
chr1	1916384	1919101
chr1	1921534	1922213
chr1	1921590	1922223
chr1	1921818	1924127
chr1	1929501	1930380
chr1	1932800	1934481
chr1	1939704	1942037
chr1	1941332	1942931
chr1	1942073	1943409
chr1	1944242	1946558
chr1	1946579	1947727
chr1	1952576	1953679
chr1	1952678	1954029
chr1	1956592	1958090
chr1	1967932	1970069
chr1	1971264	1972673
chr1	1975947	1976616
chr1	1978845	1980338
chr1	1979151	1981051
chr1	1980718	1981712
chr1	1981793	1982833
chr1	1992267	1993966
chr1	2007183	2007733
chr1	2008536	2012139
chr1	2009447	2012148
chr1	2012173	2015216
chr1	2014394	2015949
chr1	2014683	2016052
chr1	2015332	2016793
chr1	2016070	2018293
chr1	2020921	2023123
chr1	2031884	2033333
chr1	2033025	2035469
chr1	2039572	2040943
chr1	2041046	2043132
chr1	2042730	2044740
chr1	2049169	2052102
chr1	2053824	2054774
chr1	2055570	2057357
chr1	2058196	2061111
chr1	2059010	2062296
chr1	2060177	2062765
chr1	2063502	2064806
chr1	2064830	2065710
chr1	2071025	2072418
chr1	2072500	2074115
chr1	2074997	2075447
chr1	2076429	2077645
chr1	2081842	2084186
chr1	2083154	2084478
chr1	2089773	2090518
chr1	2094909	2096781
chr1	2095399	2097252
chr1	2096679	2098874
chr1	2112606	2114338
chr1	2116965	2119964
chr1	2120429	2122067
chr1	2125257	2127499
chr1	2135781	2136354
chr1	2136625	2137350
chr1	2143081	2143686
chr1	2143547	2145175
chr1	2148123	2151589
chr1	2149764	2151746
chr1	2151843	2152626
chr1	2155039	2157041
chr1	2157212	2159121
chr1	2158118	2163640
chr1	2162388	2166112
chr1	2166609	2169898
chr1	2177535	2178487
chr1	2186293	2186702
chr1	2186304	2188336
chr1	2198034	2202730
chr1	2201372	2207469
chr1	2205879	2208625
chr1	2211148	2212162
chr1	2220270	2221542
chr1	2221081	2222068
chr1	2221322	2223205
chr1	2234975	2237948
chr1	2238050	2242083
chr1	2241781	2242880
chr1	2242857	2244486
chr1	2244340	2246691
chr1	2245071	2247070
chr1	2245867	2247492
chr1	2254713	2257029
chr1	2256373	2257039
chr1	2262128	2264005
chr1	2262168	2265032
chr1	2262360	2265740
chr1	2268490	2273432
chr1	2271450	2274595
chr1	2272908	2274601
chr1	2280843	2282951
chr1	2286303	2288028
chr1	2295180	2298295
chr1	2298711	2301078
chr1	2299882	2303189
chr1	2301470	2304743
chr1	2301623	2306141
chr1	2309258	2311266
chr1	2317364	2319843
chr1	2321967	2324422
chr1	2327408	2329827
chr1	2342833	2346136
chr1	2349260	2351224
chr1	2353108	2354712
chr1	2382276	2384532
chr1	2389036	2390893
chr1	2390969	2391594
chr1	2392475	2396301
chr1	2398510	2399973
chr1	2413172	2415722
chr1	2413805	2421278
chr1	2420506	2421784
chr1	2421817	2423203
chr1	2425875	2428750
chr1	2439108	2440430
chr1	2442380	2444312
chr1	2450189	2452294
chr1	2454982	2457921
chr1	2456722	2458945
chr1	2460917	2463822
chr1	2463771	2465118
chr1	2469122	2470103
chr1	2469408	2472266
chr1	2474135	2479441
chr1	2477010	2479676
chr1	2477669	2481138
chr1	2488566	2489769
chr1	2488927	2490594
chr1	2491030	2491769
chr1	2493628	2496089
chr1	2495923	2498895
chr1	2504760	2506405
chr1	2508877	2511047
chr1	2515529	2517252
chr1	2516999	2518127
chr1	2517032	2518900
chr1	2518175	2519062
chr1	2523407	2524540
chr1	2523446	2526023
chr1	2524657	2526134
chr1	2527023	2528184
chr1	2528316	2531064
chr1	2532381	2533154
chr1	2536397	2536955
chr1	2536884	2539969
chr1	2538998	2545041
chr1	2546095	2547065
chr1	2551087	2551906
chr1	2552555	2553372
chr1	2554783	2555749
chr1	2554899	2555757
chr1	2558335	2560226
chr1	2559073	2560640
chr1	2563100	2565374
chr1	2568426	2570718
chr1	2569687	2571572
chr1	2569962	2573709
chr1	2577798	2580268
chr1	2581219	2583444
chr1	2586257	2586835
chr1	2586896	2588380
chr1	2593563	2596282
chr1	2597907	2599724
chr1	2598693	2599813
chr1	2610670	2611565
chr1	2610770	2611669
chr1	2612265	2612987
chr1	2613009	2616022
chr1	2618557	2619335
chr1	2619779	2621484
chr1	2620229	2621510
chr1	2620810	2623677
chr1	2624446	2625945
chr1	2626150	2628689
chr1	2632030	2635394
chr1	2634324	2635705
chr1	2637015	2637699
chr1	2643966	2645668
chr1	2652908	2654272
chr1	2654385	2657003
chr1	2654510	2657636
chr1	2670700	2671332
chr1	2671439	2674496
chr1	2683835	2685313
chr1	2684277	2685375
chr1	2715182	2716161
chr1	2720346	2721270
chr1	2721348	2722422
chr1	2723039	2723491
chr1	2731643	2733419
chr1	2739041	2740301
chr1	2742858	2744282
chr1	2746769	2749502
chr1	2749349	2750834
chr1	2756161	2758279
chr1	2756833	2758754
chr1	2764197	2766471
chr1	2765444	2768663
chr1	2770189	2771965
chr1	2782089	2784479
chr1	2784654	2786733
chr1	2786380	2787344
chr1	2794716	2795625
chr1	2795995	2796837
chr1	2796075	2800974
chr1	2801314	2805547
chr1	2813346	2814652
chr1	2819251	2820557
chr1	2819313	2820696
chr1	2820477	2822383
chr1	2826114	2828589
chr1	2840439	2842468
chr1	2841276	2842563
chr1	2842738	2843696
chr1	2843751	2845398
chr1	2844488	2846527
chr1	2846493	2847638
chr1	2846774	2847719
chr1	2850727	2851369
chr1	2850902	2852126
chr1	2852964	2855241
chr1	2853196	2855294
chr1	2857647	2860202
chr1	2863265	2864341
chr1	2867271	2868012
chr1	2868735	2869921
chr1	2878634	2879670
chr1	2882994	2884992
chr1	2884888	2887546
chr1	2888185	2889453
chr1	2888233	2889456
chr1	2899016	2901832
chr1	2900117	2901956
chr1	2902087	2903357
chr1	2902186	2903796
chr1	2902933	2904828
chr1	2903498	2905346
chr1	2904817	2905958
chr1	2905347	2907755
chr1	2905533	2909443
chr1	2912525	2913921
chr1	2913240	2914747
chr1	2917478	2919157
chr1	2918506	2920312
chr1	2918570	2921532
chr1	2920699	2923186
chr1	2922320	2924558
chr1	2931961	2933321
chr1	2932727	2934198
chr1	2932877	2934444
chr1	2933473	2934998
chr1	2934791	2940065
chr1	2944159	2946022
chr1	2948863	2950832
chr1	2949523	2952329
chr1	2951657	2952343
chr1	2952355	2952971
chr1	2952604	2953791
chr1	2953404	2955352
chr1	2953406	2955555
chr1	2956047	2956591
chr1	2961158	2962605
chr1	2961289	2963879
chr1	2963022	2966217
chr1	2963953	2967231
chr1	2969482	2970289
chr1	2970437	2972948
chr1	2976041	2977745
chr1	2976642	2978485
chr1	2978241	2979439
chr1	2979699	2982066
chr1	2982335	2983696
chr1	2985122	2987945
chr1	2987377	2987968
chr1	2988048	2991166
chr1	2991939	2992849
chr1	2998783	3001411
chr1	2998887	3001441
chr1	3001606	3002658
chr1	3011673	3014719
chr1	3011994	3014859
chr1	3012975	3015169
chr1	3013374	3016478
chr1	3018391	3020896
chr1	3020827	3022046
chr1	3021978	3024278
chr1	3022907	3025629
chr1	3025939	3027878
chr1	3027694	3028521
chr1	3028705	3029653
chr1	3029368	3031412
chr1	3033547	3034078
chr1	3034915	3037119
chr1	3037389	3038007
chr1	3039921	3040633
chr1	3047084	3047785
chr1	3053272	3054831
chr1	3053928	3055305
chr1	3060638	3063394
chr1	3063897	3065143
chr1	3066902	3070236
chr1	3068106	3071213
chr1	3069340	3072854
chr1	3070393	3074339
chr1	3071723	3074653
chr1	3074947	3076403
chr1	3075668	3077637
chr1	3077532	3079405
chr1	3079623	3080405
chr1	3093785	3095479
chr1	3095319	3096685
chr1	3108081	3109279
chr1	3108575	3110131
chr1	3109219	3112627
chr1	3112781	3114897
chr1	3114780	3115976
chr1	3114902	3116097
chr1	3115078	3117912
chr1	3117858	3119886
chr1	3129451	3130160
chr1	3131964	3135941
chr1	3136008	3139095
chr1	3139198	3140715
chr1	3139379	3141206
chr1	3140777	3143364
chr1	3151276	3152437
chr1	3153543	3155300
chr1	3154233	3156389
chr1	3155898	3157260
chr1	3156885	3159062
chr1	3159709	3161518
chr1	3161339	3161900
chr1	3161652	3163217
chr1	3162190	3163687
chr1	3162470	3164143
chr1	3165664	3166563
chr1	3167925	3169713
chr1	3173669	3175336
chr1	3176071	3177777
chr1	3179086	3180166
chr1	3181130	3182127
chr1	3183764	3185009
chr1	3184126	3185643
chr1	3184324	3185886
chr1	3185048	3186843
chr1	3185526	3187410
chr1	3185809	3187620
chr1	3188618	3190959
chr1	3189258	3191453
chr1	3199265	3201873
chr1	3201885	3203020
chr1	3204446	3205210
chr1	3207376	3209745
chr1	3208455	3211023
chr1	3211000	3211726
chr1	3213989	3215098
chr1	3218860	3220563
chr1	3220844	3221673
chr1	3222107	3222774
chr1	3223802	3224750
chr1	3225061	3225672
chr1	3226789	3228490
chr1	3232736	3233974
chr1	3234291	3234755
chr1	3237979	3240170
chr1	3241533	3242185
chr1	3245418	3249881
chr1	3250110	3250874
chr1	3258468	3260507
chr1	3260433	3264024
chr1	3268783	3270423
chr1	3275225	3276195
chr1	3277193	3281024
chr1	3284072	3285581
chr1	3289073	3290226
chr1	3290616	3291640
chr1	3293305	3295915
chr1	3313009	3315294
chr1	3332121	3334788
chr1	3343441	3344569
chr1	3354313	3356507
chr1	3355521	3357245
chr1	3358578	3362609
chr1	3365018	3371086
chr1	3380564	3382649
chr1	3382870	3384700
chr1	3387382	3389358
chr1	3396942	3398010
chr1	3399527	3400901
chr1	3400652	3402227
chr1	3414335	3416661
chr1	3434364	3435905
chr1	3438051	3439838
chr1	3443200	3443664
chr1	3446360	3451628
chr1	3450127	3452379
chr1	3450581	3452481
chr1	3450928	3454547
chr1	3454578	3455817
chr1	3456278	3458010
chr1	3492618	3494583
chr1	3494300	3495649
chr1	3499709	3501492
chr1	3504585	3507739
chr1	3506987	3509234
chr1	3509010	3510485
chr1	3509081	3512103
chr1	3521878	3524041
chr1	3524603	3528269
chr1	3528364	3529085
chr1	3533258	3534398
chr1	3538736	3540730
chr1	3540535	3541473
chr1	3541496	3542478
chr1	3550549	3551566
chr1	3556210	3558693
chr1	3562149	3563333
chr1	3563387	3566526
chr1	3565814	3566883
chr1	3567972	3568880
chr1	3568188	3570037
chr1	3570540	3573242
chr1	3571954	3574532
chr1	3582669	3585168
chr1	3584827	3586644
chr1	3591958	3599609
chr1	3598242	3599868
chr1	3598308	3600698
chr1	3601083	3607289
chr1	3604827	3607787
chr1	3606032	3609867
chr1	3610007	3611895
chr1	3613039	3613990
chr1	3615095	3616391
chr1	3616605	3617456
chr1	3617973	3618782
chr1	3618955	3620598
chr1	3620754	3624260
chr1	3622094	3627421
chr1	3625794	3628439
chr1	3626189	3628861
chr1	3629726	3630936
chr1	3630484	3632243
chr1	3647602	3653095
chr1	3652122	3654281
chr1	3653128	3656737
chr1	3655305	3656901
chr1	3659587	3662178
chr1	3660733	3662831
chr1	3663226	3664393
chr1	3663307	3667354
chr1	3675002	3676036
chr1	3688313	3689913
chr1	3699367	3700587
chr1	3711947	3713862
chr1	3730492	3731201
chr1	3732204	3734030
chr1	3732264	3734758
chr1	3742743	3743637
chr1	3744937	3748452
chr1	3747266	3750044
chr1	3748292	3750122
chr1	3748539	3753075
chr1	3760755	3762141
chr1	3762351	3763656
chr1	3765826	3767738
chr1	3766424	3768309
chr1	3767341	3768538
chr1	3771520	3772072
chr1	3772918	3774480
chr1	3775830	3779621
chr1	3782101	3784124
chr1	3785582	3787140
chr1	3787233	3789531
chr1	3790286	3793383
chr1	3792874	3794390
chr1	3793521	3794401
chr1	3793911	3794891
chr1	3794905	3796211
chr1	3795124	3797157
chr1	3796233	3798296
chr1	3797250	3798877
chr1	3798767	3799756
chr1	3799256	3801101
chr1	3800129	3802422
chr1	3803184	3804779
chr1	3803798	3807871
chr1	3808145	3809234
chr1	3812885	3814526
chr1	3815889	3818455
chr1	3816863	3818802
chr1	3817375	3819721
chr1	3818918	3819874
chr1	3820255	3821146
chr1	3821495	3825932
chr1	3824815	3827927
chr1	3825199	3828487
chr1	3826713	3829237
chr1	3844896	3849229
chr1	3848391	3850385
chr1	3848526	3854679
chr1	3857360	3858202
chr1	3858952	3860146
chr1	3860201	3861047
chr1	3861131	3863729
chr1	3861759	3865598
chr1	3868465	3871281
chr1	3870510	3871849
chr1	3871406	3872299
chr1	3872251	3872825
chr1	3873719	3877359
chr1	3875508	3877573
chr1	3877632	3878428
chr1	3879339	3881914
chr1	3892668	3896683
chr1	3905174	3908675
chr1	3911637	3912591
chr1	3929264	3931241
chr1	3929279	3931753
chr1	3932041	3933115
chr1	3933018	3933679
chr1	3945095	3946534
chr1	3956347	3957764
chr1	3960754	3962212
chr1	3962310	3964333
chr1	3967365	3968556
chr1	3967748	3971032
chr1	3968606	3971700
chr1	3975541	3976591
chr1	3982878	3988628
chr1	3988839	3989595
chr1	3989651	3990489
chr1	3995448	3996618
chr1	3995782	3997038
chr1	4006560	4008656
chr1	4010229	4011410
chr1	4017442	4023341
chr1	4036078	4037881
chr1	4044555	4046083
chr1	4045474	4048091
chr1	4051258	4053297
chr1	4057712	4060525
chr1	4059018	4062045
chr1	4062654	4066043
chr1	4065605	4066634
chr1	4066079	4068089
chr1	4076682	4078133
chr1	4103077	4103783
chr1	4111316	4112352
chr1	4114769	4117288
chr1	4115054	4117910
chr1	4122358	4125098
chr1	4128736	4130369
chr1	4130315	4132434
chr1	4133655	4137153
chr1	4135999	4140142
chr1	4145310	4146136
chr1	4151460	4153595
chr1	4165438	4167445
chr1	4165970	4168086
chr1	4181637	4182985
chr1	4208213	4209053
chr1	4230456	4231832
chr1	4232904	4233877
chr1	4233134	4234690
chr1	4235237	4236221
chr1	4235667	4239022
chr1	4246210	4247610
chr1	4247623	4248150
chr1	4249247	4251009
chr1	4260653	4263422
chr1	4263515	4264220
chr1	4267851	4270718
chr1	4276801	4278501
chr1	4282680	4286060
chr1	4288503	4289894
chr1	4290657	4292917
chr1	4293206	4294290
chr1	4296912	4300595
chr1	4301307	4303034
chr1	4303123	4303989
chr1	4304313	4305430
chr1	4313146	4314108
chr1	4316915	4317880
chr1	4320331	4324598
chr1	4338114	4339124
chr1	4339476	4339770
chr1	4339738	4341249
chr1	4342052	4344296
chr1	4343338	4344815
chr1	4344440	4345921
chr1	4346997	4348036
chr1	4348037	4350429
chr1	4351480	4356510
chr1	4356233	4358178
chr1	4357007	4358857
chr1	4358478	4360267
chr1	4358944	4360534
chr1	4364402	4368312
chr1	4369424	4370564
chr1	4370738	4372112
chr1	4373245	4377995
chr1	4378339	4379431
chr1	4388686	4389447
chr1	4399177	4400847
chr1	4400354	4402387
chr1	4401601	4402403
chr1	4402420	4403438
chr1	4402486	4404012
chr1	4414260	4415009
chr1	4421651	4422503
chr1	4429491	4431244
chr1	4445481	4446183
chr1	4452236	4453060
chr1	4456245	4458599
chr1	4457278	4459577
chr1	4458953	4459821
chr1	4462552	4463553
chr1	4465399	4467337
chr1	4470319	4471728
chr1	4472091	4475417
chr1	4474561	4477148
chr1	4489580	4491007
chr1	4508051	4509428
chr1	4513283	4514716
chr1	4523632	4525407
chr1	4525645	4528804
chr1	4533952	4535672
chr1	4538627	4539835
chr1	4542856	4544789
chr1	4543312	4547122
chr1	4549856	4551561
chr1	4574285	4576456
chr1	4576160	4577683
chr1	4576817	4577783
chr1	4581094	4582146
chr1	4583831	4585106
chr1	4587783	4589393
chr1	4594634	4595727
chr1	4598170	4598804
chr1	4606402	4608143
chr1	4612303	4614872
chr1	4628687	4629971
chr1	4633192	4635467
chr1	4633882	4636997
chr1	4638329	4640721
chr1	4642504	4643458
chr1	4645306	4647392
chr1	4647104	4648637
chr1	4647458	4649377
chr1	4660899	4663156
chr1	4661842	4663379
chr1	4663376	4666393
chr1	4665116	4666902
chr1	4666017	4667357
chr1	4666430	4668489
chr1	4669326	4670856
chr1	4671273	4671916
chr1	4674131	4676087
chr1	4678495	4680882
chr1	4680773	4682834
chr1	4687314	4689482
chr1	4692321	4694360
chr1	4693125	4696082
chr1	4696163	4697714
chr1	4698693	4700404
chr1	4701359	4703307
chr1	4703331	4708084
chr1	4709598	4711307
chr1	4711730	4712538
chr1	4711781	4714433
chr1	4712669	4715197
chr1	4713776	4715475
chr1	4715486	4717318
chr1	4718347	4719257
chr1	4719477	4722070
chr1	4721208	4724673
chr1	4722078	4726481
chr1	4725656	4731361
chr1	4732736	4733681
chr1	4733037	4734112
chr1	4733528	4734423
chr1	4734341	4735002
chr1	4736253	4738253
chr1	4739061	4742508
chr1	4742893	4743640
chr1	4743646	4744819
chr1	4745196	4747458
chr1	4747513	4748872
chr1	4749052	4749807
chr1	4749973	4750639
chr1	4757236	4759324
chr1	4759727	4760581
chr1	4760962	4762544
chr1	4775081	4778378
chr1	4777725	4779772
chr1	4783478	4785628
chr1	4784003	4786122
chr1	4791361	4792721
chr1	4791863	4792833
chr1	4792816	4794002
chr1	4803795	4804459
chr1	4805238	4808161
chr1	4808251	4810193
chr1	4810206	4811737
chr1	4811395	4812406
chr1	4811602	4812817
chr1	4812464	4813863
chr1	4812973	4815197
chr1	4814109	4816278
chr1	4815367	4816772
chr1	4816026	4819374
chr1	4830283	4832421
chr1	4831838	4834230
chr1	4842027	4845117
chr1	4847674	4852494
chr1	4851380	4853516
chr1	4851390	4855005
chr1	4852571	4856470
chr1	4857126	4857631
chr1	4861366	4861953
chr1	4866202	4869545
chr1	4867748	4872524
chr1	4869441	4873247
chr1	4872166	4873770
chr1	4890056	4891747
chr1	4896120	4899362
chr1	4899439	4900057
chr1	4900140	4902505
chr1	4902266	4903464
chr1	4908490	4911040
chr1	4908770	4911648
chr1	4909266	4913452
chr1	4913950	4916072
chr1	4922644	4923391
chr1	4934622	4935576
chr1	4941913	4943605
chr1	4969013	4970494
chr1	4970758	4971635
chr1	4981186	4982486
chr1	4983689	4986764
chr1	4985877	4987538
chr1	4992250	4996563
chr1	5003482	5005445
chr1	5013146	5014646
chr1	5013970	5016283
chr1	5018804	5022840
chr1	5025046	5026396
chr1	5027505	5029283
chr1	5030768	5031713
chr1	5036115	5037757
chr1	5041666	5042793
chr1	5045851	5047095
chr1	5048499	5049102
chr1	5054683	5056741
chr1	5057661	5059012
chr1	5059246	5060374
chr1	5061694	5066221
chr1	5066380	5069537
chr1	5082989	5084357
chr1	5084316	5085767
chr1	5085090	5086362
chr1	5092728	5094541
chr1	5094305	5095850
chr1	5098862	5101192
chr1	5106656	5107322
chr1	5107373	5108536
chr1	5121170	5123074
chr1	5147161	5147876
chr1	5163225	5164812
chr1	5170928	5172341
chr1	5172353	5175108
chr1	5176412	5177931
chr1	5184786	5187646
chr1	5228618	5229099
chr1	5229014	5230231
chr1	5229083	5230567
chr1	5229247	5230851
chr1	5237047	5238892
chr1	5259918	5262703
chr1	5268075	5268840
chr1	5268845	5270080
chr1	5279577	5280693
chr1	5294480	5297454
chr1	5321912	5324475
chr1	5338143	5338860
chr1	5339644	5341389
chr1	5340726	5343300
chr1	5370998	5372419
chr1	5388570	5389670
chr1	5389727	5390814
chr1	5418966	5420572
chr1	5421457	5423717
chr1	5429508	5431083
chr1	5434809	5435600
chr1	5435897	5437909
chr1	5436807	5438982
chr1	5445140	5446054
chr1	5449760	5451245
chr1	5450972	5451809
chr1	5453988	5455637
chr1	5456895	5470320
chr1	5498003	5501127
chr1	5508489	5512036
chr1	5521664	5523431
chr1	5526039	5526995
chr1	5534247	5535878
chr1	5547878	5551120
chr1	5551791	5554503
chr1	5565679	5566598
chr1	5567974	5571591
chr1	5588000	5588908
chr1	5588593	5589705
chr1	5588913	5591967
chr1	5590429	5592214
chr1	5594204	5598703
chr1	5601079	5603813
chr1	5608669	5610899
chr1	5617799	5618555
chr1	5621519	5624846
chr1	5626971	5627775
chr1	5627830	5629287
chr1	5628334	5630478
chr1	5631289	5632942
chr1	5631640	5639508
chr1	5636096	5639584
chr1	5636795	5641808
chr1	5648950	5649407
chr1	5668856	5671357
chr1	5672248	5673352
chr1	5676213	5677387
chr1	5679491	5681533
chr1	5686373	5688330
chr1	5689833	5692783
chr1	5705357	5706950
chr1	5707662	5708981
chr1	5709023	5715180
chr1	5718180	5721082
chr1	5725976	5728244
chr1	5728679	5729899
chr1	5730442	5732205
chr1	5731901	5732427
chr1	5745945	5746664
chr1	5746797	5763311
chr1	5789895	5791752
chr1	5790795	5791841
chr1	5791762	5792285
chr1	5794598	5796269
chr1	5803469	5804174
chr1	5806419	5807766
chr1	5810617	5818478
chr1	5817388	5818807
chr1	5818622	5819691
chr1	5819854	5821854
chr1	5824406	5825378
chr1	5827226	5829322
chr1	5832190	5833570
chr1	5838812	5840086
chr1	5842881	5845529
chr1	5854116	5856610
chr1	5861988	5863322
chr1	5879219	5880606
chr1	5891628	5892638
chr1	5898714	5901038
chr1	5902802	5905467
chr1	5930089	5932042
chr1	5930505	5932138
chr1	5932074	5933141
chr1	5938107	5938394
chr1	5976952	5979178
chr1	5986039	5988118
chr1	5996497	5998015
chr1	6003668	6004719
chr1	6006989	6008087
chr1	6007197	6009251
chr1	6014673	6016442
chr1	6018727	6020386
chr1	6047809	6050168
chr1	6051303	6054124
chr1	6079741	6080472
chr1	6097785	6099408
chr1	6102615	6104597
chr1	6108672	6111166
chr1	6116670	6117655
chr1	6119883	6121666
chr1	6130805	6132259
chr1	6143407	6145754
chr1	6186239	6187771
chr1	6198879	6199657
chr1	6199810	6200610
chr1	6201824	6203554
chr1	6205130	6206781
chr1	6211175	6212488
chr1	6216571	6218802
chr1	6225260	6226866
chr1	6244292	6244802
chr1	6244828	6247132
chr1	6255158	6255991
chr1	6256233	6256935
chr1	6257692	6260872
chr1	6262976	6265098
chr1	6263398	6265255
chr1	6264785	6266693
chr1	6270756	6272607
chr1	6276021	6277371
chr1	6277944	6280162
chr1	6278771	6282963
chr1	6283059	6283737
chr1	6289162	6290308
chr1	6294408	6296860
chr1	6304669	6305766
chr1	6305522	6306103
chr1	6308640	6310625
chr1	6311119	6312979
chr1	6315165	6320406
chr1	6320086	6321238
chr1	6320476	6322932
chr1	6322147	6325113
chr1	6323587	6327197
chr1	6329818	6330625
chr1	6340930	6342097
chr1	6342770	6344100
chr1	6345191	6346608
chr1	6346612	6348229
chr1	6347000	6348380
chr1	6354414	6355109
chr1	6355281	6356191
chr1	6357257	6358032
chr1	6360791	6362852
chr1	6372112	6374473
chr1	6377765	6379456
chr1	6387043	6389555
chr1	6387747	6391007
chr1	6392166	6394537
chr1	6394115	6394736
chr1	6395192	6396737
chr1	6403681	6405050
chr1	6404705	6405655
chr1	6405054	6406006
chr1	6406402	6407650
chr1	6411106	6412349
chr1	6412327	6416059
chr1	6412373	6416067
chr1	6419380	6420620
chr1	6423314	6426039
chr1	6423608	6426366
chr1	6426900	6429388
chr1	6431911	6433736
chr1	6432333	6434638
chr1	6435524	6437770
chr1	6439467	6440996
chr1	6439855	6441077
chr1	6441109	6444021
chr1	6442901	6448079
chr1	6444591	6452430
chr1	6451396	6453711
chr1	6451458	6454665
chr1	6453856	6455739
chr1	6455486	6458191
chr1	6459019	6460958
chr1	6469388	6473446
chr1	6472100	6473820
chr1	6476418	6478881
chr1	6478904	6484964
chr1	6482652	6486649
chr1	6486170	6489220
chr1	6494476	6496102
chr1	6501735	6503052
chr1	6501744	6503078
chr1	6501876	6503755
chr1	6504552	6505126
chr1	6516332	6517509
chr1	6522436	6524650
chr1	6530355	6531456
chr1	6532710	6533461
chr1	6538995	6541038
chr1	6542847	6544760
chr1	6543172	6545378
chr1	6546203	6547338
chr1	6548423	6549895
chr1	6549467	6554048
chr1	6552478	6554245
chr1	6553848	6555650
chr1	6554710	6558658
chr1	6560309	6561395
chr1	6560656	6562033
chr1	6561484	6562360
chr1	6562220	6562787
chr1	6562789	6564114
chr1	6564168	6565748
chr1	6564678	6567669
chr1	6564893	6570229
chr1	6569884	6571143
chr1	6576209	6577637
chr1	6578919	6581017
chr1	6584347	6585171
chr1	6590246	6591389
chr1	6601342	6605261
chr1	6610898	6611806
chr1	6613203	6615378
chr1	6616061	6616745
chr1	6616882	6617887
chr1	6621646	6623040
chr1	6623779	6627234
chr1	6627293	6629410
chr1	6629091	6630705
chr1	6631947	6634657
chr1	6632202	6634815
chr1	6639177	6641274
chr1	6639824	6641382
chr1	6639855	6644083
chr1	6641584	6647396
chr1	6643979	6647678
chr1	6647400	6649706
chr1	6656814	6658137
chr1	6660326	6664563
chr1	6663426	6665433
chr1	6672468	6676160
chr1	6674679	6677162
chr1	6676121	6678294
chr1	6676176	6678679
chr1	6680174	6682932
chr1	6684603	6686121
chr1	6686867	6687326
chr1	6687469	6688013
chr1	6690109	6691726
chr1	6703276	6704218
chr1	6703443	6704973
chr1	6703458	6705328
chr1	6710263	6712522
chr1	6711749	6715260
chr1	6714358	6717608
chr1	6717139	6719193
chr1	6734111	6734960
chr1	6736269	6737882
chr1	6737887	6741755
chr1	6743462	6746141
chr1	6745358	6747344
chr1	6747713	6749653
chr1	6752665	6754343
chr1	6756590	6759579
chr1	6760441	6762667
chr1	6762305	6765718
chr1	6765351	6767601
chr1	6768756	6770314
chr1	6771277	6773826
chr1	6778101	6781594
chr1	6781614	6782370
chr1	6783480	6785516
chr1	6784281	6785853
chr1	6787586	6789044
chr1	6788919	6792999
chr1	6796277	6799992
chr1	6809121	6810132
chr1	6810878	6813172
chr1	6819762	6824469
chr1	6832015	6834356
chr1	6843662	6845239
chr1	6844716	6845823
chr1	6845355	6846852
chr1	6860956	6863698
chr1	6872149	6878052
chr1	6879936	6880800
chr1	6910243	6912735
chr1	6915061	6919347
chr1	6922526	6924054
chr1	6924275	6926293
chr1	6930162	6931737
chr1	6936264	6938859
chr1	6938131	6940170
chr1	6946891	6948558
chr1	6959344	6962898
chr1	6962021	6963459
chr1	6963053	6964918
chr1	6975614	6979317
chr1	6980021	6983664
chr1	6987847	6990015
chr1	6999044	7001186
chr1	7013299	7014853
chr1	7021653	7023211
chr1	7022893	7024039
chr1	7023213	7024734
chr1	7023450	7024747
chr1	7033134	7039780
chr1	7040927	7042417
chr1	7043836	7046308
chr1	7046224	7048266
chr1	7051490	7053197
chr1	7052000	7055116
chr1	7058286	7059222
chr1	7065240	7066852
chr1	7068272	7070519
chr1	7069084	7071129
chr1	7070712	7072477
chr1	7073909	7075067
chr1	7077340	7081548
chr1	7080708	7081588
chr1	7085939	7086809
chr1	7098650	7099963
chr1	7104560	7105310
chr1	7107432	7110306
chr1	7116923	7124831
chr1	7124631	7127135
chr1	7136375	7138487
chr1	7137317	7138771
chr1	7140362	7142258
chr1	7140514	7143035
chr1	7143152	7143623
chr1	7144299	7147141
chr1	7153379	7156847
chr1	7169150	7169830
chr1	7169906	7170469
chr1	7183895	7185575
chr1	7185322	7186722
chr1	7193770	7195231
chr1	7197280	7198880
chr1	7199312	7200358
chr1	7203209	7205173
chr1	7206010	7210968
chr1	7209629	7212842
chr1	7212498	7212923
chr1	7214939	7215920
chr1	7215972	7217182
chr1	7217496	7219555
chr1	7220767	7223389
chr1	7231471	7234402
chr1	7253184	7253997
chr1	7254101	7256258
chr1	7261075	7261981
chr1	7261142	7262226
chr1	7264455	7267043
chr1	7267099	7271632
chr1	7278427	7283112
chr1	7282208	7283507
chr1	7283134	7285229
chr1	7285465	7286626
chr1	7296915	7297980
chr1	7297054	7298738
chr1	7302963	7305395
chr1	7306096	7309373
chr1	7312087	7314408
chr1	7315410	7316370
chr1	7319775	7320736
chr1	7323997	7328697
chr1	7330174	7331399
chr1	7338596	7341138
chr1	7340839	7343342
chr1	7342729	7345008
chr1	7344537	7346172
chr1	7347564	7349584
chr1	7351040	7353178
chr1	7353563	7355313
chr1	7355503	7364341
chr1	7371896	7372691
chr1	7379226	7383796
chr1	7386419	7389893
chr1	7388964	7391169
chr1	7438574	7440186
chr1	7449402	7450483
chr1	7450265	7451359
chr1	7451617	7453475
chr1	7455859	7457117
chr1	7459287	7460879
chr1	7460503	7461094
chr1	7461395	7464287
chr1	7464059	7465558
chr1	7464303	7466555
chr1	7475230	7475945
chr1	7475977	7478362
chr1	7478387	7479284
chr1	7478717	7479725
chr1	7482043	7484987
chr1	7485868	7488704
chr1	7490925	7491736
chr1	7493062	7495200
chr1	7513841	7514388
chr1	7516679	7519211
chr1	7524211	7527089
chr1	7528769	7531680
chr1	7530293	7534241
chr1	7534430	7535336
chr1	7541263	7543522
chr1	7553504	7554672
chr1	7565513	7566520
chr1	7570447	7571536
chr1	7580239	7581794
chr1	7584457	7587746
chr1	7586714	7588263
chr1	7588868	7591403
chr1	7589782	7592741
chr1	7591139	7593370
chr1	7598208	7600111
chr1	7598343	7601214
chr1	7605679	7607713
chr1	7608137	7608716
chr1	7608851	7612094
chr1	7619922	7621387
chr1	7630930	7634624
chr1	7636118	7636804
chr1	7640761	7642466
chr1	7648475	7654141
chr1	7653205	7654636
chr1	7678975	7681483
chr1	7691755	7693189
chr1	7693651	7695503
chr1	7706478	7707418
chr1	7707449	7707903
chr1	7726211	7732069
chr1	7732315	7733097
chr1	7736749	7741104
chr1	7740058	7741951
chr1	7744287	7746575
chr1	7745134	7749012
chr1	7759018	7762551
chr1	7763828	7765371
chr1	7783986	7785139
chr1	7787229	7792880
chr1	7798836	7800534
chr1	7804884	7808929
chr1	7808948	7809772
chr1	7809924	7811881
chr1	7818135	7819872
chr1	7820891	7823598
chr1	7829225	7831314
chr1	7830609	7832400
chr1	7834361	7836899
chr1	7836798	7838229
chr1	7838809	7839863
chr1	7841260	7842205
chr1	7842638	7845116
chr1	7842872	7849791
chr1	7849989	7851865
chr1	7851923	7853162
chr1	7853232	7856372
chr1	7856787	7858053
chr1	7859854	7861349
chr1	7868286	7869565
chr1	7868768	7870335
chr1	7892252	7893317
chr1	7893056	7894035
chr1	7893755	7894473
chr1	7894914	7895650
chr1	7909315	7911778
chr1	7933241	7935277
chr1	7935917	7937080
chr1	7937184	7937681
chr1	7938651	7940009
chr1	7939490	7942296
chr1	7952928	7954063
chr1	7956932	7960364
chr1	7960512	7961406
chr1	7961411	7963398
chr1	7967438	7969997
chr1	7981095	7983115
chr1	7982787	7983359
chr1	7984614	7985615
chr1	7985703	7986688
chr1	7989696	7991506
chr1	7993322	7993889
chr1	7993964	7994605
chr1	7999447	8000903
chr1	8007681	8008666
chr1	8007724	8008718
chr1	8008048	8009506
chr1	8008775	8009756
chr1	8008777	8010719
chr1	8013575	8015262
chr1	8020633	8022709
chr1	8021336	8022995
chr1	8023711	8030814
chr1	8042050	8042993
chr1	8042234	8043784
chr1	8054189	8058275
chr1	8058949	8061024
chr1	8061783	8062288
chr1	8063706	8065623
chr1	8063895	8066069
chr1	8065281	8067027
chr1	8066190	8067972
chr1	8066703	8068194
chr1	8069051	8071502
chr1	8069566	8071599
chr1	8073929	8078429
chr1	8076130	8080862
chr1	8078562	8084359
chr1	8083021	8089629
chr1	8085974	8089990
chr1	8088887	8091380
chr1	8090030	8092833
chr1	8090330	8094111
chr1	8091169	8094453
chr1	8094809	8095767
chr1	8095034	8096084
chr1	8095077	8096419
chr1	8095434	8097238
chr1	8099601	8101784
chr1	8101855	8103384
chr1	8102778	8104327
chr1	8104306	8105423
chr1	8105523	8108850
chr1	8107933	8109953
chr1	8111177	8111887
chr1	8112486	8113578
chr1	8112771	8114315
chr1	8113171	8115057
chr1	8121150	8122794
chr1	8122067	8124292
chr1	8122809	8127741
chr1	8129180	8131128
chr1	8130020	8132271
chr1	8134022	8139873
chr1	8139962	8147480
chr1	8146439	8154280
chr1	8149434	8155687
chr1	8151598	8159389
chr1	8158629	8160600
chr1	8159960	8161236
chr1	8160296	8161286
chr1	8160701	8161478
chr1	8161949	8163669
chr1	8166993	8170017
chr1	8172553	8174355
chr1	8173198	8174625
chr1	8174084	8176587
chr1	8175309	8181230
chr1	8178273	8181560
chr1	8179551	8183637
chr1	8184334	8187718
chr1	8186776	8187724
chr1	8187580	8189072
chr1	8191024	8191494
chr1	8191205	8192989
chr1	8192658	8199322
chr1	8197691	8199669
chr1	8200075	8200764
chr1	8200123	8201063
chr1	8207374	8208507
chr1	8213828	8216587
chr1	8225341	8227022
chr1	8227044	8228653
chr1	8229100	8230881
chr1	8229927	8230904
chr1	8233700	8235992
chr1	8241015	8243959
chr1	8242732	8244791
chr1	8244001	8245518
chr1	8245673	8246370
chr1	8253791	8255856
chr1	8255963	8259215
chr1	8259886	8261146
chr1	8261180	8262238
chr1	8262242	8263002
chr1	8264488	8265334
chr1	8268108	8269458
chr1	8269477	8274288
chr1	8274390	8276718
chr1	8279095	8280728
chr1	8283374	8287892
chr1	8288176	8288968
chr1	8297684	8300310
chr1	8300379	8302568
chr1	8309010	8310847
chr1	8318848	8320401
chr1	8332750	8333184
chr1	8338543	8340564
chr1	8343449	8344655
chr1	8371538	8374203
chr1	8372128	8374945
chr1	8373924	8375570
chr1	8377539	8378843
chr1	8384145	8384992
chr1	8385025	8385507
chr1	8385210	8387988
chr1	8390823	8391644
chr1	8394742	8395921
chr1	8394912	8396088
chr1	8399554	8400703
chr1	8402936	8404337
chr1	8407678	8408177
chr1	8407681	8409059
chr1	8418931	8419574
chr1	8419665	8422170
chr1	8425099	8425874
chr1	8426573	8430018
chr1	8429402	8430763
chr1	8434769	8436804
chr1	8441115	8443511
chr1	8454020	8456222
chr1	8457182	8457903
chr1	8477923	8478757
chr1	8482561	8485309
chr1	8485284	8486699
chr1	8508935	8511387
chr1	8511428	8512196
chr1	8512306	8512985
chr1	8532517	8535234
chr1	8542671	8543915
chr1	8558694	8559972
chr1	8570348	8571783
chr1	8577398	8579643
chr1	8585210	8586352
chr1	8589945	8591849
chr1	8608684	8610886
chr1	8614790	8616024
chr1	8615326	8616466
chr1	8664798	8666076
chr1	8670754	8672307
chr1	8692153	8694362
chr1	8703062	8707356
chr1	8704208	8708259
chr1	8708298	8711655
chr1	8714924	8716603
chr1	8720166	8722398
chr1	8720344	8722510
chr1	8721478	8723036
chr1	8727939	8728492
chr1	8729736	8731275
chr1	8732081	8733277
chr1	8738763	8742380
chr1	8749718	8751930
chr1	8761239	8764059
chr1	8772092	8773200
chr1	8776577	8777108
chr1	8796919	8800463
chr1	8799748	8803062
chr1	8817256	8821908
chr1	8822140	8823083
chr1	8825018	8826314
chr1	8827795	8830243
chr1	8834275	8835650
chr1	8849235	8851765
chr1	8859682	8862308
chr1	8862375	8864695
chr1	8864853	8865760
chr1	8870472	8872844
chr1	8876642	8878658
chr1	8889276	8890963
chr1	8890556	8892644
chr1	8891029	8892892
chr1	8891795	8893410
chr1	8893181	8893785
chr1	8910348	8912930
chr1	8917479	8919716
chr1	8930589	8933431
chr1	8931820	8933636
chr1	8931999	8934339
chr1	8933651	8939311
chr1	8938659	8940542
chr1	8939217	8941253
chr1	8941166	8941645
chr1	8941903	8946066
chr1	8945153	8946306
chr1	8945361	8947006
chr1	8947478	8949904
chr1	8949074	8952104
chr1	8956165	8957172
[truncated: 24,206 more rows]

## Sheet: Fig _S1_WT2_Total_Peaks
Chr	Start	End
chr1	10248	10654
chr1	11049	11312
chr1	49772	50778
chr1	52551	54143
chr1	94344	94880
chr1	102429	104686
chr1	111041	112282
chr1	119553	120171
chr1	121636	122800
chr1	121926	123267
chr1	123596	126261
chr1	126749	129162
chr1	133686	135782
chr1	146222	146901
chr1	147024	147640
chr1	157929	160189
chr1	163061	164227
chr1	179899	182555
chr1	182861	183374
chr1	187226	189634
chr1	189242	190362
chr1	204300	204855
chr1	206271	210959
chr1	217771	219579
chr1	229918	231991
chr1	235096	236536
chr1	235561	238091
chr1	258887	259938
chr1	259632	260752
chr1	259942	260957
chr1	264316	265842
chr1	266817	267766
chr1	267020	269436
chr1	269879	272387
chr1	270597	272508
chr1	277199	280049
chr1	278145	280669
chr1	280947	282338
chr1	283632	285979
chr1	288210	289874
chr1	288321	292107
chr1	289107	292201
chr1	291208	292441
chr1	291326	293664
chr1	298312	299955
chr1	304138	308883
chr1	309154	310258
chr1	317185	317957
chr1	318312	319058
chr1	319465	320181
chr1	320401	321158
chr1	321048	322365
chr1	326640	329730
chr1	330444	332451
chr1	341777	344031
chr1	342602	344670
chr1	342954	345571
chr1	351518	354631
chr1	355174	356541
chr1	360492	363864
chr1	368818	370226
chr1	369332	371056
chr1	374551	376375
chr1	376604	379129
chr1	381049	382184
chr1	382328	383951
chr1	386988	390823
chr1	392497	397851
chr1	401468	403695
chr1	406394	407338
chr1	407390	408100
chr1	408374	409426
chr1	414324	416368
chr1	420008	421671
chr1	422238	424071
chr1	430702	432808
chr1	442136	443889
chr1	442207	444193
chr1	445700	451606
chr1	447600	452971
chr1	458571	459412
chr1	459573	461036
chr1	466528	468706
chr1	471990	474318
chr1	473796	477026
chr1	487972	490300
chr1	491924	494077
chr1	493731	496231
chr1	496629	499802
chr1	502406	503987
chr1	505246	508224
chr1	506186	508793
chr1	508041	512068
chr1	509910	512119
chr1	510326	513036
chr1	518163	519373
chr1	523275	525426
chr1	528175	529135
chr1	530344	534139
chr1	534469	536762
chr1	553879	555858
chr1	554461	556273
chr1	555379	556933
chr1	557798	560277
chr1	560137	561790
chr1	567775	569678
chr1	568794	569838
chr1	569507	574403
chr1	574424	577632
chr1	574594	577753
chr1	575186	579127
chr1	577568	579784
chr1	580756	581720
chr1	582309	583362
chr1	583644	587515
chr1	596667	598558
chr1	611574	613634
chr1	615090	616700
chr1	617251	619674
chr1	618194	619960
chr1	619187	621272
chr1	623644	624605
chr1	628771	629491
chr1	631764	634619
chr1	632313	635198
chr1	635001	637143
chr1	637352	638888
chr1	637807	641036
chr1	642625	643745
chr1	643617	644700
chr1	653257	656339
chr1	655856	660140
chr1	656082	660286
chr1	659439	660316
chr1	660752	664119
chr1	667003	669485
chr1	668807	670718
chr1	671695	673048
chr1	674524	675686
chr1	675814	676910
chr1	675950	678109
chr1	676048	678168
chr1	678317	681821
chr1	679384	681987
chr1	680379	682054
chr1	680804	682162
chr1	680913	683326
chr1	682294	683384
chr1	683451	686269
chr1	683868	686274
chr1	684354	686573
chr1	685381	687735
chr1	691126	693275
chr1	692235	693960
chr1	692951	695958
chr1	693537	696853
chr1	698236	700272
chr1	698826	700525
chr1	702379	704523
chr1	705685	707684
chr1	708384	709255
chr1	708526	709683
chr1	710438	711575
chr1	710732	711858
chr1	711013	713387
chr1	713796	714796
chr1	717192	719234
chr1	718467	721233
chr1	725186	726055
chr1	727629	728839
chr1	728882	730401
chr1	728902	731956
chr1	733079	735310
chr1	734707	736323
chr1	739511	740953
chr1	740895	742476
chr1	746377	749317
chr1	750554	752880
chr1	750986	752962
chr1	752372	753560
chr1	753834	755310
chr1	754912	756495
chr1	759121	760962
chr1	762093	763155
chr1	762292	763458
chr1	764106	765017
chr1	765096	766432
chr1	765359	768222
chr1	765909	768561
chr1	769682	772148
chr1	773418	776703
chr1	774850	778789
chr1	776330	779212
chr1	789358	790989
chr1	790128	791633
chr1	794644	798828
chr1	796415	799980
chr1	799231	800024
chr1	800041	801978
chr1	804216	805965
chr1	806080	806683
chr1	808086	812448
chr1	810997	813553
chr1	812316	815810
chr1	813277	815812
chr1	815967	816894
chr1	818461	821809
chr1	821192	822249
chr1	826132	826889
chr1	826685	829114
chr1	827865	835826
chr1	835851	839411
chr1	837591	840802
chr1	839326	847583
chr1	851364	857609
chr1	856872	858467
chr1	858649	861231
chr1	859622	863601
chr1	861289	867664
chr1	867685	868514
chr1	868553	870681
chr1	869684	874246
chr1	870963	876822
chr1	881601	884385
chr1	884478	890739
chr1	890108	894144
chr1	892051	894346
chr1	893687	896788
chr1	899339	901641
chr1	900986	903107
chr1	908152	910195
chr1	909924	911968
chr1	911200	912501
chr1	911606	913686
chr1	911879	913816
chr1	912961	914114
chr1	914785	916980
chr1	915930	917966
chr1	924431	927096
chr1	924578	927244
chr1	925058	928067
chr1	934126	937890
chr1	940265	941784
chr1	942098	943977
chr1	944470	946512
chr1	947830	951255
chr1	954149	957589
chr1	959245	960929
chr1	961631	965524
chr1	966176	967985
chr1	972637	973674
chr1	975671	976364
chr1	976064	977425
chr1	976459	978763
chr1	980058	981885
chr1	982305	985384
chr1	982999	987375
chr1	986024	987412
chr1	994135	995729
chr1	997467	1000370
chr1	1000098	1001125
chr1	1002906	1003537
chr1	1003618	1005958
chr1	1003630	1006610
chr1	1008727	1009403
chr1	1010626	1016047
chr1	1013570	1016167
chr1	1014663	1016739
chr1	1016800	1017781
chr1	1016947	1018818
chr1	1017429	1019546
chr1	1017889	1022477
chr1	1018865	1026890
chr1	1025889	1026971
chr1	1025902	1028761
chr1	1027257	1029225
chr1	1033134	1035579
chr1	1035248	1041065
chr1	1039335	1041252
chr1	1040266	1041253
chr1	1047165	1049230
chr1	1050423	1052210
chr1	1050578	1052539
chr1	1055098	1056494
chr1	1056825	1059601
chr1	1061042	1063628
chr1	1066474	1068441
chr1	1066953	1070128
chr1	1069421	1072540
chr1	1073844	1076063
chr1	1082466	1083357
chr1	1082885	1084742
chr1	1093859	1096232
chr1	1093880	1096455
chr1	1097932	1100231
chr1	1098290	1100304
chr1	1098864	1102130
chr1	1100845	1103603
chr1	1101358	1103895
chr1	1103964	1107532
chr1	1106781	1108090
chr1	1106889	1108285
chr1	1110669	1112321
chr1	1112975	1114265
chr1	1122134	1124801
chr1	1125657	1128270
chr1	1130263	1134272
chr1	1155161	1156556
chr1	1156755	1157766
chr1	1161303	1162188
chr1	1162284	1163947
chr1	1165703	1168744
chr1	1167715	1170931
chr1	1170638	1172404
chr1	1171006	1179188
chr1	1176424	1186265
chr1	1188735	1190547
chr1	1189927	1191646
chr1	1191695	1193356
chr1	1194080	1195077
chr1	1196101	1197275
chr1	1198409	1199248
chr1	1199404	1201041
chr1	1200064	1201188
chr1	1204899	1209440
chr1	1207529	1210107
chr1	1208679	1210213
chr1	1213579	1214680
chr1	1214702	1216653
chr1	1215197	1217084
chr1	1224438	1225660
chr1	1236413	1238741
chr1	1239757	1241616
chr1	1239920	1244204
chr1	1240104	1245154
chr1	1242591	1254129
chr1	1253231	1256305
chr1	1256425	1261406
chr1	1259252	1263646
chr1	1263452	1264441
chr1	1263850	1269803
chr1	1268658	1271217
chr1	1269814	1277256
chr1	1277642	1285301
chr1	1282432	1285487
chr1	1288628	1289577
chr1	1290652	1295125
chr1	1293574	1295520
chr1	1294625	1297078
chr1	1300201	1304432
chr1	1305075	1307379
chr1	1309487	1311953
chr1	1311040	1313351
chr1	1315203	1318883
chr1	1316063	1320181
chr1	1324082	1327555
chr1	1325693	1328305
chr1	1329803	1331677
chr1	1330234	1332870
chr1	1333269	1336461
chr1	1334079	1337246
chr1	1337421	1338408
chr1	1339264	1342526
chr1	1340786	1342858
chr1	1341268	1343771
chr1	1343958	1346244
chr1	1345588	1348836
chr1	1350533	1351842
chr1	1350619	1351878
chr1	1352496	1354618
chr1	1354255	1355834
chr1	1355963	1357977
chr1	1357267	1359547
chr1	1357580	1360641
chr1	1358064	1362397
chr1	1362474	1363437
chr1	1362980	1365080
chr1	1365215	1367301
chr1	1371573	1374488
chr1	1381632	1382779
chr1	1382981	1384923
chr1	1387539	1395613
chr1	1393777	1400134
chr1	1400692	1402192
chr1	1400968	1402641
chr1	1403881	1405060
chr1	1406101	1407315
chr1	1406455	1407911
chr1	1406481	1408727
chr1	1407897	1409615
chr1	1410054	1411062
chr1	1411067	1411725
chr1	1414904	1417197
chr1	1418498	1421013
chr1	1427293	1430201
chr1	1437492	1446508
chr1	1446324	1447699
chr1	1446547	1447870
chr1	1448775	1450278
chr1	1457890	1458901
chr1	1463787	1465482
chr1	1465029	1466946
chr1	1466321	1467089
chr1	1469709	1471045
chr1	1469805	1471668
chr1	1478186	1480215
chr1	1481084	1483352
chr1	1484880	1487971
chr1	1488521	1490545
chr1	1489399	1491726
chr1	1497841	1500067
chr1	1500127	1501433
chr1	1507195	1508997
chr1	1508455	1509599
chr1	1508494	1511227
chr1	1511746	1513174
chr1	1512491	1514064
chr1	1515634	1517181
chr1	1521779	1525081
chr1	1524192	1526039
chr1	1531106	1533211
chr1	1542506	1544365
chr1	1543003	1547061
chr1	1546615	1549483
chr1	1549868	1552130
chr1	1551241	1553751
chr1	1552661	1553762
chr1	1554882	1556029
chr1	1563425	1565217
chr1	1566746	1568378
chr1	1568446	1569017
chr1	1569557	1578932
chr1	1580365	1582599
chr1	1581145	1587032
chr1	1586934	1588949
chr1	1590232	1591018
chr1	1590660	1593754
chr1	1593168	1594240
chr1	1594015	1595290
chr1	1594785	1596240
chr1	1603995	1606788
chr1	1608431	1610173
chr1	1609031	1610754
chr1	1609071	1610998
chr1	1609616	1613076
chr1	1613166	1614677
chr1	1614346	1616065
chr1	1616458	1619925
chr1	1616581	1622495
chr1	1623923	1624791
chr1	1625839	1626948
chr1	1626974	1628865
chr1	1633491	1634568
chr1	1639021	1641397
chr1	1649284	1650344
chr1	1650153	1653939
chr1	1655548	1656268
chr1	1659711	1663258
chr1	1663259	1665160
chr1	1671734	1672735
chr1	1677480	1678058
chr1	1684540	1686862
chr1	1689831	1692513
chr1	1692874	1695451
chr1	1699248	1704984
chr1	1703109	1705835
chr1	1704221	1706258
chr1	1708399	1711179
chr1	1710361	1711587
chr1	1711549	1713525
chr1	1711895	1715874
chr1	1714215	1716534
chr1	1721120	1725793
chr1	1726523	1727525
chr1	1726968	1728336
chr1	1727230	1731033
chr1	1727562	1732087
chr1	1732057	1733920
chr1	1733173	1734243
chr1	1736507	1743947
chr1	1753932	1758642
chr1	1757735	1758842
chr1	1768556	1769874
chr1	1768573	1770245
chr1	1770448	1772547
chr1	1770643	1772980
chr1	1771007	1774369
chr1	1784074	1786110
chr1	1792613	1795159
chr1	1798894	1801778
chr1	1799072	1802739
chr1	1810675	1813824
chr1	1814300	1815496
chr1	1819262	1824068
chr1	1820523	1824674
chr1	1831558	1833820
chr1	1838212	1839251
chr1	1839600	1841692
chr1	1847013	1849552
chr1	1850069	1850987
chr1	1852784	1859196
chr1	1856490	1865900
chr1	1869335	1871466
chr1	1871265	1877026
chr1	1874148	1877408
chr1	1875950	1878717
chr1	1878937	1879847
chr1	1881119	1884111
chr1	1884334	1886037
chr1	1885030	1886561
chr1	1890664	1892118
chr1	1899570	1901779
chr1	1904320	1905997
chr1	1904673	1906545
chr1	1917178	1918851
chr1	1919887	1921557
chr1	1921520	1922445
chr1	1921805	1923624
chr1	1929250	1930482
chr1	1929981	1931183
chr1	1933408	1934612
chr1	1939574	1943081
chr1	1939988	1943637
chr1	1944227	1946402
chr1	1952433	1953701
chr1	1952663	1954244
chr1	1956451	1957999
chr1	1967839	1970209
chr1	1971091	1972886
chr1	1974095	1974897
chr1	1978929	1980441
chr1	1979105	1981033
chr1	1980770	1982777
chr1	1992472	1994017
chr1	2006883	2007813
chr1	2008635	2012125
chr1	2009360	2012166
chr1	2012210	2016008
chr1	2014489	2016319
chr1	2014724	2016980
chr1	2016048	2018312
chr1	2020859	2023013
chr1	2031810	2033447
chr1	2033122	2035444
chr1	2039495	2040896
chr1	2041098	2043536
chr1	2042727	2044713
chr1	2049107	2052494
chr1	2053486	2054870
chr1	2055391	2061112
chr1	2057392	2061176
chr1	2060264	2062148
chr1	2061124	2063014
chr1	2063497	2065028
chr1	2065035	2065686
chr1	2069430	2070456
chr1	2071128	2072304
chr1	2072543	2074237
chr1	2074837	2075475
chr1	2076558	2077678
chr1	2081986	2084755
chr1	2095057	2096957
chr1	2095152	2097039
chr1	2096727	2098877
chr1	2112613	2114421
chr1	2116872	2119859
chr1	2120330	2122094
chr1	2125120	2127487
chr1	2135835	2136342
chr1	2136509	2137361
chr1	2143492	2145172
chr1	2145951	2147780
chr1	2147934	2152570
chr1	2149869	2152671
chr1	2154953	2156832
chr1	2157363	2159322
chr1	2158099	2163695
chr1	2162292	2166566
chr1	2165494	2172160
chr1	2177383	2178387
chr1	2178279	2179309
chr1	2186150	2186789
chr1	2186219	2188452
chr1	2198591	2202188
chr1	2201222	2203166
chr1	2202198	2207447
chr1	2205869	2208860
chr1	2220083	2221472
chr1	2221257	2222231
chr1	2221298	2223127
chr1	2234702	2240310
chr1	2238490	2242123
chr1	2241547	2242900
chr1	2242634	2244543
chr1	2244450	2246609
chr1	2244985	2247224
chr1	2245916	2247281
chr1	2254421	2257534
chr1	2262141	2263467
chr1	2262175	2264927
chr1	2262486	2266618
chr1	2268459	2273563
chr1	2271478	2274789
chr1	2272902	2274945
chr1	2275904	2277298
chr1	2280626	2283134
chr1	2286508	2288086
chr1	2295107	2301397
chr1	2299857	2303373
chr1	2300260	2305367
chr1	2301462	2306276
chr1	2307518	2311410
chr1	2317449	2319487
chr1	2321836	2324529
chr1	2327277	2329739
chr1	2336433	2337852
chr1	2342981	2346106
chr1	2349069	2350443
chr1	2353044	2354671
chr1	2379132	2380820
chr1	2382714	2384107
chr1	2389263	2391585
chr1	2392493	2396517
chr1	2398417	2400123
chr1	2413272	2415999
chr1	2413720	2420523
chr1	2420189	2423125
chr1	2426020	2428805
chr1	2439119	2440444
chr1	2442367	2444127
chr1	2443051	2444322
chr1	2449470	2452301
chr1	2455051	2458066
chr1	2456737	2459018
chr1	2460559	2464192
chr1	2463865	2465019
chr1	2469095	2470014
chr1	2469299	2472384
chr1	2474043	2479648
chr1	2476965	2479837
chr1	2478041	2480792
chr1	2488528	2490586
chr1	2490602	2494501
chr1	2493894	2496130
chr1	2495809	2499333
chr1	2504637	2506238
chr1	2509237	2510921
chr1	2514269	2517384
chr1	2517070	2518850
chr1	2517091	2518976
chr1	2522758	2525945
chr1	2523400	2526505
chr1	2526791	2531654
chr1	2532048	2533217
chr1	2533248	2534434
chr1	2536529	2540513
chr1	2538991	2545069
chr1	2546181	2547721
chr1	2550884	2551962
chr1	2552397	2553445
chr1	2558792	2560093
chr1	2562451	2563600
chr1	2563194	2565765
chr1	2568441	2570946
chr1	2569392	2571705
chr1	2569644	2574413
chr1	2577845	2580335
chr1	2581039	2583725
chr1	2586251	2588389
chr1	2587778	2591681
chr1	2592081	2593467
chr1	2593544	2596451
chr1	2597833	2599735
chr1	2598709	2599898
chr1	2610622	2611691
chr1	2610859	2611931
chr1	2611945	2616099
chr1	2619550	2621853
chr1	2620290	2621943
chr1	2620317	2623651
chr1	2624432	2625972
chr1	2626006	2628776
chr1	2632009	2635636
chr1	2634282	2635643
chr1	2644062	2645702
chr1	2652803	2654331
chr1	2654223	2657183
chr1	2654307	2658745
chr1	2670831	2674432
chr1	2683459	2685684
chr1	2684483	2686256
chr1	2706525	2707978
chr1	2714795	2716271
chr1	2720572	2722426
chr1	2723090	2724275
chr1	2725286	2726757
chr1	2731534	2733415
chr1	2732951	2733604
chr1	2738901	2740306
chr1	2742853	2744240
chr1	2747020	2749542
chr1	2749137	2751103
chr1	2756231	2758284
chr1	2756838	2758830
chr1	2764262	2766611
chr1	2765395	2768124
chr1	2770260	2772486
chr1	2781944	2784434
chr1	2784738	2786623
chr1	2794553	2796816
chr1	2795757	2798779
chr1	2798819	2800991
chr1	2800637	2806158
chr1	2819316	2820665
chr1	2819355	2820728
chr1	2820672	2822422
chr1	2825810	2828654
chr1	2840422	2842456
chr1	2841242	2842495
chr1	2842670	2845316
chr1	2844452	2846659
chr1	2846935	2847701
chr1	2850729	2852318
chr1	2853077	2855204
chr1	2853153	2855305
chr1	2857559	2860215
chr1	2859764	2861503
chr1	2863262	2864328
chr1	2868630	2869851
chr1	2878340	2880105
chr1	2882858	2884210
chr1	2884248	2884940
chr1	2885014	2887151
chr1	2888286	2889359
chr1	2899835	2902187
chr1	2900462	2903377
chr1	2901876	2903742
chr1	2902658	2904786
chr1	2903544	2906304
chr1	2905310	2906485
chr1	2905340	2907796
chr1	2905548	2909227
chr1	2912441	2914013
chr1	2913219	2914740
chr1	2917393	2919228
chr1	2918155	2920025
chr1	2918992	2921756
chr1	2920684	2923500
chr1	2921930	2924913
chr1	2931782	2933344
chr1	2932358	2934155
chr1	2932814	2934640
chr1	2933473	2935216
chr1	2935041	2940148
chr1	2944086	2946409
chr1	2948808	2951426
chr1	2949481	2952305
chr1	2951541	2953080
chr1	2952273	2953729
chr1	2953495	2955583
chr1	2953576	2955749
chr1	2956042	2956851
chr1	2961061	2963264
chr1	2961178	2966158
chr1	2963038	2968322
chr1	2968550	2970433
chr1	2970230	2973098
chr1	2975887	2977902
chr1	2976665	2978427
chr1	2979788	2983567
chr1	2985027	2988977
chr1	2987119	2991296
chr1	2998766	3001544
chr1	2998910	3003559
chr1	3008977	3011243
chr1	3011363	3014583
chr1	3011914	3014893
chr1	3012513	3015319
chr1	3013133	3016360
chr1	3018416	3021087
chr1	3021959	3024328
chr1	3022738	3025620
chr1	3025855	3027755
chr1	3027392	3028682
chr1	3029159	3031606
chr1	3033349	3034357
chr1	3034775	3037711
chr1	3037088	3038188
chr1	3039725	3040713
chr1	3041099	3041742
chr1	3046951	3048045
chr1	3053246	3055026
chr1	3054025	3055373
chr1	3060348	3063457
chr1	3063730	3065153
chr1	3067075	3070409
chr1	3068000	3071428
chr1	3069486	3071968
chr1	3070366	3074740
chr1	3071645	3074942
chr1	3074945	3078171
chr1	3077074	3079682
chr1	3079806	3080809
chr1	3093490	3094266
chr1	3094303	3095467
chr1	3095384	3096584
chr1	3103223	3104649
chr1	3107959	3109380
chr1	3108608	3109997
chr1	3109126	3116037
chr1	3114586	3117156
chr1	3115867	3118360
chr1	3117790	3119888
chr1	3126695	3127411
chr1	3128141	3129178
chr1	3132055	3135951
chr1	3136009	3140910
chr1	3139386	3141373
chr1	3141621	3143083
chr1	3149834	3151188
chr1	3151626	3152469
chr1	3153495	3155409
chr1	3154342	3156371
chr1	3155889	3156891
chr1	3156854	3159135
chr1	3159531	3161999
chr1	3161073	3163432
chr1	3161572	3163996
chr1	3162179	3164391
chr1	3167703	3169826
chr1	3173773	3175475
chr1	3176099	3177765
chr1	3179169	3180454
chr1	3181122	3181758
chr1	3183877	3185649
chr1	3183986	3186018
chr1	3184409	3187400
chr1	3185542	3187542
chr1	3189078	3190766
chr1	3189165	3191327
chr1	3199286	3203284
chr1	3206789	3210268
chr1	3208491	3210530
chr1	3210800	3211777
chr1	3214115	3215101
chr1	3215115	3215832
chr1	3219219	3220859
chr1	3220768	3221490
chr1	3221951	3222805
chr1	3223839	3225943
chr1	3226775	3228594
chr1	3232666	3234949
chr1	3237405	3240275
chr1	3239754	3240308
chr1	3240947	3242255
chr1	3245344	3251145
chr1	3258589	3260525
chr1	3260424	3265013
chr1	3275167	3276047
chr1	3276966	3280996
chr1	3283910	3285863
chr1	3290492	3291813
chr1	3293315	3295665
chr1	3312888	3315317
chr1	3332124	3335019
chr1	3343374	3344371
chr1	3354462	3356587
chr1	3355491	3357193
chr1	3358705	3361769
chr1	3363940	3370958
chr1	3374141	3375283
chr1	3380064	3381406
chr1	3380495	3384793
chr1	3387383	3389420
chr1	3389449	3390099
chr1	3396776	3398338
chr1	3399378	3401236
chr1	3400534	3402619
chr1	3414145	3415055
chr1	3415084	3416738
chr1	3434188	3436026
chr1	3438125	3439488
chr1	3443279	3443763
chr1	3444442	3445010
chr1	3445652	3452164
chr1	3450028	3452300
chr1	3450388	3452565
chr1	3450924	3457749
chr1	3456573	3458016
chr1	3458132	3460004
chr1	3465647	3467255
chr1	3478798	3479535
chr1	3492633	3494770
chr1	3494397	3495779
chr1	3499943	3501688
chr1	3504627	3509388
chr1	3506977	3509400
chr1	3508423	3510359
chr1	3509100	3512253
chr1	3521619	3524076
chr1	3524274	3529391
chr1	3533301	3534474
chr1	3538727	3540703
chr1	3540462	3542521
chr1	3550350	3551728
chr1	3552521	3553581
chr1	3556034	3559083
chr1	3562154	3566257
chr1	3565826	3566921
chr1	3568002	3569001
chr1	3568263	3569798
chr1	3570626	3573165
chr1	3571780	3574593
chr1	3582798	3584979
chr1	3584227	3587250
chr1	3589552	3599718
chr1	3597849	3599906
chr1	3598113	3600753
chr1	3601001	3607399
chr1	3604826	3608487
chr1	3606269	3614720
chr1	3614079	3614945
chr1	3614999	3618788
chr1	3618910	3624144
chr1	3622204	3627687
chr1	3625748	3628473
chr1	3625938	3629504
chr1	3629560	3630762
chr1	3629976	3631632
chr1	3630642	3632490
chr1	3643572	3644495
chr1	3644908	3646780
chr1	3647377	3654227
chr1	3652165	3656673
chr1	3655187	3657571
chr1	3659124	3662945
chr1	3660635	3663077
chr1	3663085	3664310
chr1	3663309	3668307
chr1	3688297	3689944
chr1	3699383	3700722
chr1	3711982	3713933
chr1	3731948	3734488
chr1	3732179	3734953
chr1	3744544	3747903
chr1	3747360	3750064
chr1	3748170	3750122
chr1	3748338	3752946
chr1	3760666	3762262
chr1	3762326	3763838
chr1	3765960	3768000
chr1	3766307	3768515
chr1	3771066	3772070
chr1	3772915	3774507
chr1	3775695	3780397
chr1	3781327	3784702
chr1	3785328	3789566
chr1	3790260	3793381
chr1	3792929	3794026
chr1	3793498	3794469
chr1	3794807	3797212
chr1	3795302	3799717
chr1	3798574	3801222
chr1	3799969	3802516
chr1	3803274	3804625
chr1	3803514	3808932
chr1	3812747	3814426
chr1	3815847	3818529
chr1	3816455	3820292
chr1	3817183	3825965
chr1	3824619	3827590
chr1	3825247	3828387
chr1	3826696	3829225
chr1	3844804	3849752
chr1	3848383	3850375
chr1	3848506	3854892
chr1	3855618	3857059
chr1	3857072	3858427
chr1	3858726	3861545
chr1	3861248	3863742
chr1	3861659	3867152
chr1	3868418	3872060
chr1	3870511	3872388
chr1	3872052	3872943
chr1	3872983	3877598
chr1	3875531	3878446
chr1	3879067	3881879
chr1	3891448	3892311
chr1	3892585	3896759
chr1	3901569	3902766
chr1	3903575	3911013
chr1	3911112	3913052
chr1	3928525	3931813
chr1	3929330	3933018
chr1	3956398	3957724
chr1	3957749	3958200
chr1	3960166	3962280
chr1	3961650	3965293
chr1	3966434	3971811
chr1	3967515	3972766
chr1	3982967	3988686
chr1	3989379	3991178
chr1	3995437	3996872
chr1	4006639	4008738
chr1	4010223	4011507
chr1	4017239	4024129
chr1	4044630	4046648
chr1	4045509	4048222
chr1	4051200	4053383
chr1	4057488	4060790
chr1	4057990	4060841
chr1	4060865	4062225
chr1	4063175	4066646
chr1	4065599	4068158
chr1	4076689	4078159
chr1	4089054	4090721
chr1	4102591	4104073
chr1	4110924	4112332
chr1	4114496	4117717
chr1	4115000	4117987
chr1	4118262	4119073
chr1	4122228	4125161
chr1	4128677	4130474
chr1	4130378	4132415
chr1	4132943	4134156
chr1	4133919	4137306
chr1	4136612	4138691
chr1	4139410	4141229
chr1	4144555	4146671
chr1	4151407	4153764
chr1	4165476	4167488
chr1	4166187	4168139
chr1	4180946	4183090
chr1	4208313	4208903
chr1	4230185	4234485
chr1	4232901	4234650
chr1	4235138	4236736
chr1	4235448	4239067
chr1	4246109	4248432
chr1	4248971	4251063
chr1	4260026	4260867
chr1	4261603	4263591
chr1	4267783	4270898
chr1	4270162	4273295
chr1	4276561	4278839
chr1	4282488	4286980
chr1	4290503	4292830
chr1	4292655	4294586
chr1	4296750	4300677
chr1	4301441	4303188
chr1	4302946	4304085
chr1	4304149	4305485
chr1	4313141	4314231
chr1	4320506	4324623
chr1	4338057	4339904
chr1	4339030	4341350
chr1	4341923	4344324
chr1	4343383	4344904
chr1	4344259	4345957
chr1	4347874	4351629
chr1	4351723	4353211
chr1	4353698	4356518
chr1	4356015	4358295
chr1	4356891	4360386
chr1	4358466	4360541
chr1	4364499	4367916
chr1	4367963	4368884
chr1	4369395	4370555
chr1	4372578	4378192
chr1	4378148	4379211
chr1	4398767	4402577
chr1	4399567	4404037
chr1	4413697	4415214
chr1	4414318	4415294
chr1	4421426	4422349
chr1	4429388	4431566
chr1	4452280	4453077
chr1	4456055	4458683
chr1	4457489	4459596
chr1	4458754	4459645
chr1	4462388	4463614
chr1	4465573	4467362
chr1	4470259	4472140
chr1	4472150	4475356
chr1	4474389	4477133
chr1	4489398	4491101
chr1	4500759	4501667
chr1	4506068	4507362
chr1	4508200	4509542
chr1	4513529	4514902
chr1	4523515	4529757
chr1	4533748	4535569
chr1	4538329	4539709
chr1	4542683	4544624
chr1	4542729	4547324
chr1	4549743	4551567
chr1	4574356	4576357
chr1	4576270	4577673
chr1	4576843	4577789
chr1	4580988	4582288
chr1	4583913	4585111
chr1	4587759	4589343
chr1	4591695	4592563
chr1	4594591	4595634
chr1	4597749	4598799
chr1	4606381	4608201
chr1	4612204	4614715
chr1	4628541	4630151
chr1	4633171	4635775
chr1	4633714	4636960
chr1	4638264	4640781
chr1	4642426	4643491
chr1	4645175	4647877
chr1	4646976	4648704
chr1	4647315	4649710
chr1	4660027	4663216
chr1	4661747	4664097
chr1	4663398	4666931
chr1	4664985	4667560
chr1	4665921	4669592
chr1	4669163	4671204
chr1	4670541	4671360
chr1	4674030	4676115
chr1	4676686	4677486
chr1	4678474	4680827
chr1	4680611	4683011
chr1	4687336	4689875
chr1	4689887	4691859
chr1	4691940	4694279
chr1	4692482	4698503
chr1	4698799	4700531
chr1	4700883	4708089
chr1	4707799	4709165
chr1	4709282	4711139
chr1	4709596	4711586
chr1	4711629	4714668
chr1	4711682	4716470
chr1	4713819	4718858
chr1	4716643	4719235
chr1	4719440	4722766
chr1	4720949	4725110
chr1	4721001	4726846
chr1	4725144	4727513
chr1	4726847	4731435
chr1	4732788	4733839
chr1	4736224	4738212
chr1	4738905	4742492
chr1	4742835	4744846
chr1	4745086	4748712
chr1	4757286	4759302
chr1	4761089	4762919
chr1	4767797	4768852
chr1	4772878	4774268
chr1	4775030	4778600
chr1	4777018	4779790
chr1	4783222	4785708
chr1	4783643	4786237
chr1	4790671	4791303
chr1	4791439	4792697
chr1	4791846	4793942
chr1	4805567	4808160
chr1	4808214	4811547
chr1	4810479	4812518
chr1	4811383	4813429
chr1	4811655	4814959
chr1	4812681	4815212
chr1	4814116	4816339
chr1	4815255	4817212
chr1	4815991	4819509
chr1	4828861	4829902
chr1	4830159	4832622
chr1	4831048	4835524
chr1	4842148	4845198
chr1	4847143	4851683
chr1	4850115	4854199
chr1	4851544	4854681
chr1	4853729	4857736
chr1	4859157	4860259
chr1	4865930	4869693
chr1	4868134	4873410
chr1	4869401	4873450
chr1	4872234	4873476
chr1	4889791	4891672
chr1	4895882	4902654
chr1	4900147	4903631
chr1	4906707	4911064
chr1	4908661	4914942
chr1	4908770	4917131
chr1	4920788	4922179
chr1	4922651	4923526
chr1	4926843	4928274
chr1	4934441	4935584
chr1	4953178	4954727
chr1	4967647	4968800
chr1	4968920	4971421
chr1	4981169	4982713
chr1	4983647	4987214
chr1	4985870	4987569
chr1	4992220	4996575
chr1	5003487	5005466
chr1	5013112	5014809
chr1	5014165	5016291
chr1	5018670	5022890
chr1	5022923	5024162
chr1	5024784	5026600
chr1	5026851	5029273
chr1	5030773	5031894
chr1	5034982	5038056
chr1	5041437	5042890
chr1	5045671	5047694
chr1	5054167	5056837
chr1	5057679	5061023
chr1	5061888	5069566
chr1	5083127	5084480
chr1	5084164	5085959
chr1	5084845	5086472
chr1	5092500	5094737
chr1	5094403	5095938
chr1	5098140	5101416
chr1	5106585	5108605
chr1	5121000	5122725
chr1	5147064	5147951
chr1	5149138	5150316
chr1	5163426	5164904
chr1	5170830	5175155
chr1	5176473	5177952
chr1	5184897	5186592
chr1	5228574	5230292
chr1	5229002	5230597
chr1	5229065	5231908
chr1	5236045	5237116
chr1	5237126	5238747
chr1	5238556	5240085
chr1	5259441	5262871
chr1	5268863	5269986
chr1	5279572	5280521
chr1	5294174	5297361
chr1	5316223	5317824
chr1	5321776	5323245
chr1	5322400	5324492
chr1	5326652	5327996
chr1	5333466	5334357
chr1	5339469	5341128
chr1	5340762	5343311
chr1	5371121	5373017
chr1	5388470	5391084
chr1	5419084	5420592
chr1	5421390	5423783
chr1	5429421	5430267
chr1	5430322	5431247
chr1	5434301	5435565
chr1	5435679	5438010
chr1	5436768	5439157
chr1	5445135	5446673
chr1	5449821	5451949
chr1	5450426	5452128
chr1	5454018	5455659
chr1	5456919	5470252
chr1	5487540	5488740
chr1	5497437	5501435
chr1	5508312	5511520
chr1	5521490	5523380
chr1	5525989	5526973
chr1	5534146	5536085
chr1	5536618	5537875
chr1	5545857	5554605
chr1	5565454	5566860
chr1	5567264	5571492
chr1	5587606	5588526
chr1	5587856	5589770
chr1	5588587	5592067
chr1	5590416	5592518
chr1	5594243	5599228
chr1	5601020	5603680
chr1	5608626	5610879
chr1	5617191	5618537
chr1	5621302	5625161
chr1	5626869	5627902
chr1	5627097	5630449
chr1	5631661	5633057
chr1	5632070	5639752
chr1	5636298	5639872
chr1	5637043	5639991
chr1	5640147	5641360
chr1	5647445	5648745
chr1	5648803	5649734
chr1	5665286	5666483
chr1	5668473	5671470
chr1	5671999	5673750
chr1	5673626	5674504
chr1	5676057	5677631
chr1	5679479	5681560
chr1	5686393	5688272
chr1	5689613	5692989
chr1	5705302	5707029
chr1	5707727	5708770
chr1	5708579	5715469
chr1	5717057	5718964
chr1	5717700	5720543
chr1	5719014	5721703
chr1	5720817	5721996
chr1	5726055	5728369
chr1	5728192	5730374
chr1	5730368	5732269
chr1	5731442	5732595
chr1	5731990	5733035
chr1	5740734	5741785
chr1	5745695	5763765
chr1	5769625	5770993
chr1	5773194	5774222
chr1	5786822	5788249
chr1	5789267	5791879
chr1	5789962	5792537
chr1	5794410	5796093
chr1	5803623	5805187
chr1	5804247	5808442
chr1	5810562	5818460
chr1	5817397	5819020
chr1	5818641	5822006
chr1	5824166	5825429
chr1	5827064	5829481
chr1	5832070	5833828
chr1	5836243	5837036
chr1	5838697	5840093
chr1	5842301	5845879
chr1	5853969	5856772
chr1	5861796	5863343
chr1	5879297	5880545
chr1	5891651	5892461
chr1	5892009	5892725
chr1	5898733	5901249
chr1	5902665	5903977
chr1	5902758	5905617
chr1	5930083	5932015
chr1	5930772	5932332
chr1	5932070	5933098
chr1	5952414	5954537
chr1	5967867	5968693
chr1	5976728	5979043
chr1	5985945	5988171
chr1	5996625	5997471
chr1	6003568	6004887
chr1	6007074	6009383
chr1	6014376	6016482
chr1	6018727	6020298
chr1	6022747	6023811
chr1	6047347	6050484
chr1	6051266	6053670
chr1	6055153	6056685
chr1	6079496	6081144
chr1	6087168	6088670
chr1	6096907	6099587
chr1	6102706	6104670
chr1	6108521	6110695
chr1	6110723	6111443
chr1	6116651	6117679
chr1	6119782	6121700
chr1	6130690	6132048
chr1	6143340	6146329
chr1	6186139	6187723
chr1	6198795	6199647
chr1	6199754	6200458
chr1	6201802	6203737
chr1	6204985	6206886
chr1	6211106	6212440
chr1	6216965	6218743
chr1	6225257	6226237
chr1	6244177	6247344
chr1	6249375	6251077
chr1	6255155	6257030
chr1	6257695	6260783
chr1	6262996	6265338
chr1	6264746	6266706
chr1	6270730	6271462
chr1	6271531	6272584
chr1	6275933	6278154
chr1	6278121	6280824
chr1	6278803	6282974
chr1	6289018	6290321
chr1	6294409	6296851
chr1	6304462	6305940
chr1	6308529	6310919
chr1	6310668	6313063
chr1	6315180	6322877
chr1	6321322	6325317
chr1	6322687	6327274
chr1	6341689	6344215
chr1	6345023	6347290
chr1	6346583	6348168
chr1	6346887	6348492
chr1	6353751	6356366
chr1	6360707	6362768
chr1	6371939	6374598
chr1	6377368	6379316
chr1	6383421	6384571
chr1	6386947	6389634
chr1	6387697	6392171
chr1	6392048	6394537
chr1	6395200	6397081
chr1	6403688	6405700
chr1	6404600	6405992
chr1	6406267	6408049
chr1	6410903	6412348
chr1	6412236	6416581
chr1	6412254	6417825
chr1	6416825	6418041
chr1	6418053	6419480
chr1	6419434	6420972
chr1	6421361	6424452
chr1	6423397	6425617
chr1	6423464	6426567
chr1	6424853	6427793
chr1	6426087	6430607
chr1	6431161	6432934
chr1	6431872	6434532
chr1	6432206	6434682
chr1	6433850	6434967
chr1	6435455	6438384
chr1	6437987	6439570
chr1	6438681	6440932
chr1	6440124	6441088
chr1	6441146	6443227
chr1	6442256	6444155
chr1	6442929	6448985
chr1	6444125	6450434
chr1	6448881	6450484
chr1	6449004	6453679
chr1	6451345	6454755
chr1	6453737	6456559
chr1	6456067	6458133
chr1	6459010	6461054
chr1	6469271	6470676
chr1	6469901	6473553
chr1	6471980	6473863
chr1	6474893	6475755
chr1	6476182	6477747
chr1	6476286	6479508
chr1	6478007	6485180
chr1	6481393	6487141
chr1	6485605	6489259
chr1	6490734	6492359
chr1	6494353	6496111
chr1	6496816	6500877
chr1	6501384	6502571
chr1	6501731	6503096
chr1	6501752	6503163
chr1	6501987	6503631
chr1	6504478	6505450
chr1	6516239	6517593
chr1	6521896	6524705
chr1	6524826	6526380
chr1	6530092	6531190
chr1	6530336	6531666
chr1	6532386	6533570
chr1	6537625	6539159
chr1	6539141	6541084
chr1	6542785	6544854
chr1	6542978	6545511
chr1	6545577	6549989
chr1	6549361	6553417
chr1	6551720	6555710
chr1	6553566	6558653
chr1	6559685	6562404
chr1	6560427	6565617
chr1	6564694	6568191
chr1	6564886	6570921
chr1	6570942	6573160
chr1	6576042	6577750
chr1	6578849	6581109
chr1	6584281	6585100
chr1	6590019	6591746
chr1	6601460	6605094
chr1	6604339	6606932
chr1	6610657	6611881
chr1	6613008	6615361
chr1	6616120	6617940
chr1	6621621	6623175
chr1	6623780	6629383
chr1	6629109	6630732
chr1	6631893	6634849
chr1	6632104	6635031
chr1	6639089	6641298
chr1	6639563	6641415
chr1	6639758	6644141
chr1	6641593	6647787
chr1	6642619	6648595
chr1	6656640	6658879
chr1	6660100	6664489
chr1	6663349	6665832
chr1	6665191	6666744
chr1	6672472	6676840
chr1	6674664	6677174
chr1	6675813	6678294
chr1	6675968	6678802
chr1	6680034	6682999
chr1	6684189	6685055
chr1	6684552	6686624
chr1	6686610	6687223
chr1	6690290	6691429
chr1	6703259	6704257
chr1	6703268	6705026
chr1	6703289	6705398
chr1	6710424	6712471
chr1	6711786	6715519
chr1	6712044	6715623
chr1	6714517	6717758
chr1	6717140	6719053
chr1	6732336	6733459
chr1	6736224	6737849
chr1	6737873	6741944
chr1	6742869	6745989
chr1	6745284	6747357
chr1	6747784	6749673
chr1	6752588	6754476
chr1	6756530	6759574
chr1	6760580	6762591
chr1	6762833	6765359
chr1	6765459	6767394
chr1	6768686	6770328
chr1	6771314	6773403
chr1	6778637	6782491
chr1	6782519	6784061
chr1	6783367	6785961
chr1	6787749	6789160
chr1	6790047	6792309
chr1	6790264	6792416
chr1	6796193	6800003
chr1	6809988	6813278
chr1	6820209	6824058
chr1	6831965	6834347
chr1	6843720	6845846
chr1	6844738	6846919
chr1	6860693	6863766
chr1	6872057	6878484
chr1	6910266	6912554
chr1	6914879	6919175
chr1	6922536	6924136
chr1	6924228	6926186
chr1	6930158	6931685
chr1	6936170	6939086
chr1	6938105	6940186
chr1	6946734	6948775
chr1	6958999	6964147
chr1	6961770	6965129
chr1	6975597	6979562
chr1	6980005	6984261
chr1	6987817	6990071
chr1	6989417	6990459
chr1	6999385	7001311
chr1	7000486	7001889
chr1	7013125	7014887
chr1	7021778	7024176
chr1	7022991	7024483
chr1	7023434	7024940
chr1	7033010	7039592
chr1	7040836	7042340
chr1	7044003	7046222
chr1	7046232	7048408
chr1	7050974	7053182
chr1	7051974	7055091
chr1	7058203	7059563
chr1	7065182	7067002
chr1	7068170	7070496
chr1	7068676	7071014
chr1	7070759	7072074
chr1	7072971	7075074
chr1	7077487	7081496
chr1	7080537	7082521
chr1	7085412	7087368
chr1	7098504	7099995
chr1	7104513	7105408
chr1	7107312	7110378
chr1	7116913	7124778
chr1	7124405	7127550
chr1	7136387	7139605
chr1	7140318	7142229
chr1	7140345	7143889
chr1	7144506	7147259
chr1	7153276	7156914
chr1	7167613	7168430
chr1	7169028	7170406
chr1	7183984	7184889
chr1	7184970	7185599
chr1	7193723	7195166
chr1	7197482	7199051
chr1	7199199	7200114
chr1	7203174	7205155
chr1	7205906	7211000
chr1	7209423	7212882
chr1	7212498	7213048
chr1	7214767	7218013
chr1	7217786	7219562
chr1	7220686	7223481
chr1	7231682	7234474
chr1	7246315	7248771
chr1	7254129	7256283
chr1	7260309	7262073
chr1	7261025	7262289
chr1	7264192	7265724
chr1	7265803	7266986
chr1	7267085	7270031
chr1	7278267	7279581
chr1	7279622	7280869
chr1	7282135	7283591
chr1	7296847	7298781
chr1	7302954	7305511
chr1	7306027	7309575
chr1	7312100	7314550
chr1	7315160	7316444
chr1	7323336	7328739
chr1	7338670	7341644
chr1	7340768	7344295
chr1	7342817	7344681
chr1	7344651	7346038
chr1	7347641	7349815
chr1	7356262	7364441
chr1	7379229	7383861
chr1	7386257	7390157
chr1	7388900	7391336
chr1	7438801	7440250
chr1	7451822	7453352
chr1	7455662	7457167
chr1	7459220	7460990
chr1	7461172	7463291
chr1	7463792	7466469
chr1	7475239	7479260
chr1	7477818	7479335
chr1	7481865	7485170
chr1	7485752	7489296
chr1	7490113	7492180
chr1	7492850	7495266
chr1	7515016	7515896
chr1	7516161	7519415
chr1	7521630	7523049
chr1	7523224	7526971
chr1	7530297	7531806
chr1	7530328	7532441
chr1	7540817	7541470
chr1	7541182	7543723
chr1	7553246	7554797
chr1	7565683	7566725
chr1	7570299	7572256
chr1	7580401	7581845
chr1	7584212	7587876
chr1	7586674	7588273
chr1	7588107	7591510
chr1	7589668	7592777
chr1	7591033	7593584
chr1	7598162	7599202
chr1	7598374	7601215
chr1	7605709	7607829
chr1	7608799	7610911
chr1	7619825	7621379
chr1	7630841	7634108
chr1	7640784	7642312
chr1	7648610	7653509
chr1	7653229	7654168
chr1	7678854	7681491
chr1	7691666	7693296
chr1	7693605	7695567
chr1	7726252	7733238
chr1	7736617	7740990
chr1	7740078	7743048
chr1	7744355	7746784
chr1	7745034	7749041
chr1	7754717	7755782
chr1	7757984	7759764
chr1	7758909	7762586
chr1	7763728	7765432
chr1	7783826	7785336
chr1	7787108	7792890
chr1	7798667	7800434
chr1	7804925	7808468
chr1	7809815	7811998
chr1	7818000	7819945
chr1	7820754	7824242
chr1	7829069	7831478
chr1	7830542	7832320
chr1	7834239	7837418
chr1	7836902	7838282
chr1	7838783	7839914
chr1	7839993	7840563
chr1	7842231	7845072
chr1	7842879	7848307
chr1	7853318	7855705
chr1	7859738	7861300
chr1	7868378	7870215
chr1	7869237	7870726
chr1	7884865	7886311
chr1	7891918	7893561
chr1	7892923	7893993
chr1	7893845	7894663
chr1	7894813	7895737
chr1	7902524	7903930
chr1	7908697	7911845
chr1	7933244	7935822
chr1	7935824	7937887
chr1	7938616	7939852
chr1	7939600	7942335
chr1	7952716	7954159
chr1	7956773	7959703
chr1	7959712	7961158
chr1	7961408	7963021
chr1	7967459	7970035
chr1	7981356	7983147
chr1	7982740	7983413
chr1	7984555	7986857
chr1	7989715	7991722
chr1	7993201	7994803
chr1	7999407	8001180
chr1	8007577	8009673
chr1	8007671	8009758
chr1	8007870	8010751
chr1	8013564	8015316
chr1	8020370	8023292
chr1	8021413	8031796
chr1	8041353	8043240
chr1	8041851	8043988
chr1	8047525	8048892
chr1	8053930	8058381
chr1	8058562	8061511
chr1	8061694	8062348
chr1	8063665	8065674
chr1	8063911	8067177
chr1	8065124	8068105
chr1	8066608	8068451
chr1	8069160	8071556
chr1	8069523	8071800
chr1	8071868	8078379
chr1	8075774	8080865
chr1	8078525	8087561
chr1	8082450	8089662
chr1	8085617	8091714
chr1	8088818	8092964
chr1	8090220	8094553
chr1	8091273	8095926
chr1	8094997	8096082
chr1	8095040	8096528
chr1	8095419	8097429
chr1	8096856	8100236
chr1	8099116	8101479
chr1	8099743	8101855
chr1	8101548	8103621
chr1	8102853	8104600
chr1	8104396	8105426
chr1	8105479	8109310
chr1	8107560	8109895
chr1	8110022	8112533
chr1	8112133	8113700
chr1	8112341	8114154
chr1	8112653	8115172
chr1	8120495	8123122
chr1	8122049	8124308
chr1	8122840	8124418
chr1	8123473	8131290
chr1	8129902	8147686
chr1	8145639	8153924
chr1	8149381	8155511
chr1	8151991	8161389
chr1	8158503	8161572
chr1	8160717	8161977
chr1	8161919	8163792
chr1	8164413	8165533
chr1	8166434	8170129
chr1	8172263	8174936
chr1	8172639	8174986
chr1	8174100	8176922
chr1	8175132	8181313
chr1	8178181	8181817
chr1	8179582	8184086
chr1	8184332	8186183
chr1	8185396	8187427
chr1	8186898	8188347
chr1	8187668	8189463
chr1	8189378	8190610
chr1	8190888	8192867
chr1	8191348	8199875
chr1	8197783	8200813
chr1	8199905	8202338
chr1	8201201	8202685
chr1	8207383	8208480
chr1	8211404	8212702
chr1	8212826	8216614
chr1	8218120	8219442
chr1	8224551	8230999
chr1	8231353	8233506
chr1	8233642	8235315
chr1	8233744	8236085
chr1	8235989	8237243
chr1	8240301	8244754
chr1	8242995	8246409
chr1	8246619	8247147
chr1	8248768	8264145
chr1	8264169	8267823
chr1	8267986	8277523
chr1	8277579	8279463
chr1	8279115	8280766
chr1	8283641	8288912
chr1	8291759	8292923
chr1	8295892	8297421
chr1	8297466	8300752
chr1	8300312	8302489
chr1	8308879	8310784
chr1	8318640	8320303
chr1	8332719	8333298
chr1	8338426	8340727
chr1	8343572	8344778
chr1	8361744	8362769
chr1	8370767	8374642
chr1	8371736	8376412
chr1	8377508	8378857
chr1	8384223	8385781
chr1	8385104	8388086
chr1	8390615	8391798
chr1	8394795	8395940
chr1	8394913	8396028
chr1	8396229	8396925
chr1	8403002	8404218
chr1	8407459	8409108
chr1	8418617	8419637
chr1	8419649	8422363
chr1	8422772	8424914
chr1	8425067	8425991
chr1	8426519	8430245
chr1	8429416	8430510
chr1	8430554	8431600
chr1	8434393	8436853
chr1	8440954	8443531
chr1	8453936	8455062
chr1	8455084	8456551
chr1	8457215	8458624
chr1	8461489	8462923
chr1	8478122	8478838
chr1	8482509	8484881
chr1	8484795	8486830
chr1	8508699	8512017
chr1	8511426	8513088
chr1	8532394	8534220
chr1	8534310	8535382
chr1	8542171	8543955
chr1	8556302	8557176
chr1	8558703	8559861
chr1	8570250	8571687
chr1	8577016	8579972
chr1	8581629	8582447
chr1	8585072	8586455
chr1	8589718	8591891
chr1	8608682	8611079
chr1	8614452	8616319
chr1	8615240	8617305
chr1	8648855	8649829
chr1	8664738	8666730
chr1	8670504	8671732
chr1	8670778	8672274
chr1	8691227	8692094
chr1	8692156	8694486
chr1	8702931	8708341
chr1	8704224	8712346
chr1	8714970	8716539
chr1	8720210	8722537
chr1	8720263	8723056
chr1	8729790	8731288
chr1	8732269	8733284
chr1	8738741	8741961
chr1	8745418	8747629
chr1	8749698	8751909
chr1	8760723	8763984
chr1	8770826	8771369
chr1	8771961	8773350
chr1	8775121	8776390
chr1	8776569	8777155
chr1	8798864	8801506
chr1	8799306	8802219
chr1	8817566	8822038
chr1	8825236	8826291
chr1	8827426	8830650
chr1	8834196	8835438
chr1	8849031	8851979
chr1	8859724	8865962
chr1	8868706	8873291
chr1	8875810	8878727
chr1	8889561	8892203
chr1	8890517	8893330
chr1	8891568	8893543
chr1	8910319	8912460
chr1	8917127	8919756
chr1	8922028	8923371
chr1	8926649	8933509
chr1	8931569	8934401
chr1	8931793	8936224
chr1	8934975	8941097
chr1	8938650	8941303
chr1	8940275	8941720
chr1	8941162	8947394
chr1	8944919	8949004
chr1	8948169	8949917
chr1	8948922	8952085
chr1	8955066	8955975
chr1	8956366	8961964
chr1	8958713	8965050
chr1	8962116	8966383
chr1	8973910	8974531
chr1	8977039	8977925
chr1	8982648	8983805
chr1	8984899	8987704
chr1	8986484	8991305
chr1	8994979	8996338
chr1	8995531	8997205
chr1	8996520	8998082
chr1	9001016	9003228
chr1	9001726	9003639
chr1	9004335	9006089
chr1	9004694	9006552
chr1	9005758	9007304
chr1	9006101	9007552
chr1	9006830	9009772
chr1	9009061	9009814
chr1	9012248	9015315
chr1	9014003	9016951
chr1	9015447	9020966
chr1	9021589	9023457
chr1	9021747	9026353
chr1	9024921	9026418
chr1	9030376	9035631
chr1	9035651	9038986
chr1	9037924	9039176
chr1	9045101	9048571
chr1	9045129	9049100
chr1	9047223	9049923
chr1	9048590	9050195
chr1	9048661	9053194
chr1	9051726	9054931
chr1	9052327	9055007
chr1	9053541	9057245
chr1	9055713	9058496
chr1	9057362	9062598
chr1	9065737	9068793
chr1	9073221	9074326
chr1	9100897	9103358
chr1	9101396	9103911
chr1	9102311	9104844
chr1	9110652	9111921
chr1	9116047	9118986
chr1	9125718	9126579
chr1	9126612	9127946
chr1	9126676	9128870
chr1	9135262	9138486
chr1	9138900	9139686
chr1	9139711	9141897
chr1	9140967	9144991
chr1	9142864	9145277
chr1	9145008	9147565
chr1	9146642	9147909
chr1	9148325	9150462
chr1	9150703	9152628
chr1	9153052	9153845
chr1	9153859	9156867
chr1	9157303	9158834
chr1	9157479	9160934
chr1	9158795	9161487
chr1	9159649	9164201
chr1	9162980	9168490
chr1	9165085	9169307
chr1	9169456	9174186
chr1	9174622	9175858
chr1	9175911	9177389
chr1	9179576	9180536
chr1	9180750	9181789
chr1	9183613	9190018
chr1	9188208	9190124
chr1	9188564	9190695
chr1	9190828	9195074
chr1	9204172	9205309
chr1	9205933	9207404
chr1	9207590	9210238
chr1	9210424	9212379
chr1	9216515	9218311
chr1	9217331	9218480
chr1	9218882	9220449
chr1	9220463	9223133
chr1	9222882	9224713
chr1	9225029	9225757
chr1	9237094	9238772
chr1	9250345	9251859
chr1	9250347	9254005
chr1	9252773	9254265
chr1	9273343	9275958
chr1	9282617	9284062
chr1	9284785	9285864
chr1	9285290	9287538
chr1	9290681	9291940
chr1	9294144	9295927
chr1	9296456	9297964
chr1	9305332	9306201
chr1	9309265	9311301
chr1	9315518	9316558
chr1	9318087	9320992
chr1	9328702	9329707
chr1	9333706	9335696
[truncated: 22,629 more rows]

## Sheet: Fig _S1_KO1_Total_Peaks
Chr	Start	End
chr1	26323231	26325724
chr1	32800047	32802487
chr1	17215013	17216665
chr1	171749306	171751777
chr1	209820164	209827658
chr1	46662531	46665450
chr1	214776483	214778524
chr1	9294044	9296272
chr1	65209743	65211990
chr1	20811117	20813537
chr1	16562646	16564825
chr1	166807185	166810231
chr1	144532679	144534823
chr1	94373708	94376044
chr1	226495948	226498996
chr1	59606473	59611205
chr1	26559824	26562062
chr1	160174242	160176813
chr1	26855436	26858579
chr1	168194043	168196857
chr1	157014076	157016580
chr1	120188074	120191779
chr1	31768268	31771224
chr1	202856769	202859039
chr1	156864783	156869001
chr1	2516616	2519228
chr1	12539237	12542512
chr1	52607011	52609013
chr1	24017101	24020548
chr1	14075021	14077107
chr1	893784	896960
chr1	900706	903233
chr1	933432	937983
chr1	947739	951302
chr1	954077	957711
chr1	1165874	1168776
chr1	1207353	1210511
chr1	1242302	1245533
chr1	1259219	1261727
chr1	1278107	1285511
chr1	1309028	1312237
chr1	1333029	1336488
chr1	1341608	1344023
chr1	1508741	1511235
chr1	1549699	1552256
chr1	1708178	1711166
chr1	1820694	1824363
chr1	2124904	2127735
chr1	2242949	2248289
chr1	2321580	2324996
chr1	2342983	2346201
chr1	2456476	2459435
chr1	2476706	2479847
chr1	3815644	3818287
chr1	6257689	6260925
chr1	6426092	6430568
chr1	6444134	6448910
chr1	6451197	6454758
chr1	6548004	6554257
chr1	6554342	6559450
chr1	6660205	6664673
chr1	6672458	6677170
chr1	6760666	6762914
chr1	6843546	6847474
chr1	7322951	7328850
chr1	7356054	7364367
chr1	8020271	8023873
chr1	8071883	8096107
chr1	8104317	8109328
chr1	8131222	8162051
chr1	8177979	8183961
chr1	8192452	8199338
chr1	8213688	8217571
chr1	8240765	8245074
chr1	8253337	8259225
chr1	8269476	8274318
chr1	8481597	8485279
chr1	8876276	8879083
chr1	8929795	8941334
chr1	8948987	8952002
chr1	8958724	8961194
chr1	9351839	9355905
chr1	9598548	9602851
chr1	9746594	9751141
chr1	9948138	9957354
chr1	10001958	10004865
chr1	10092944	10096396
chr1	10269267	10272538
chr1	10458161	10460940
chr1	10531114	10536507
chr1	10568434	10575216
chr1	11071740	11073915
chr1	11740228	11743077
chr1	11795601	11797837
chr1	11864561	11867734
chr1	11967024	11970524
chr1	12675834	12680266
chr1	15478418	15481718
chr1	15502327	15507666
chr1	15662840	15669289
chr1	15735152	15746801
chr1	15851068	15854364
chr1	15942657	15945744
chr1	16009954	16012079
chr1	16120085	16123896
chr1	16125161	16128877
chr1	16159047	16163604
chr1	16173015	16177531
chr1	16301220	16303610
chr1	16464106	16469269
chr1	16469676	16484160
chr1	16493026	16495979
chr1	16497917	16504332
chr1	16506662	16511872
chr1	16532140	16535006
chr1	16677516	16680275
chr1	16693569	16695730
chr1	16825026	16827130
chr1	16938868	16941241
chr1	17229437	17233561
chr1	17304493	17310562
chr1	17761767	17767240
chr1	19252356	19256847
chr1	19273359	19278784
chr1	19335938	19339309
chr1	19534988	19538402
chr1	19576988	19580142
chr1	19637271	19640481
chr1	19810199	19813700
chr1	19922197	19925170
chr1	20125358	20127857
chr1	21057664	21060988
chr1	21110871	21115511
chr1	21500517	21504436
chr1	21648532	21654073
chr1	22107773	22110980
chr1	22261564	22267958
chr1	22350293	22353308
chr1	22378198	22381362
chr1	23344922	23348017
chr1	23426167	23431584
chr1	23493551	23497081
chr1	23520266	23526853
chr1	23667627	23672641
chr1	23692832	23698174
chr1	23853450	23858967
chr1	23879715	23889842
chr1	23901254	23905380
chr1	24068545	24071853
chr1	24115249	24119402
chr1	24125375	24128426
chr1	24284484	24287876
chr1	24305512	24308027
chr1	24828153	24830689
chr1	24967971	24971240
chr1	25071184	25073773
chr1	25557914	25560457
chr1	25572094	25575218
chr1	25664665	25666425
chr1	26200533	26203295
chr1	26229591	26233823
chr1	26436616	26439756
chr1	26600544	26608765
chr1	26797690	26801651
chr1	26826221	26829102
chr1	26945704	26949540
chr1	27017978	27025106
chr1	27069438	27072377
chr1	27112107	27116343
chr1	27151201	27154746
chr1	27190360	27192852
chr1	27247104	27251380
chr1	27690768	27694704
chr1	27814422	27818118
chr1	27862435	27873472
chr1	27923914	27931429
chr1	28390657	28395518
chr1	28695375	28697934
chr1	28831256	28840622
chr1	28844142	28846432
chr1	28905610	28910026
chr1	28968219	28970598
chr1	28993792	28996685
chr1	29062172	29065618
chr1	29448240	29452616
chr1	29505839	29509753
chr1	31535360	31539508
chr1	31626796	31629283
chr1	32109020	32111810
chr1	32395165	32406288
chr1	32406961	32411640
chr1	32419355	32422993
chr1	32477969	32481918
chr1	32536850	32540185
chr1	32572340	32575217
chr1	32643674	32648121
chr1	32705023	32707858
chr1	32756060	32759051
chr1	32815884	32818484
chr1	33115410	33118928
chr1	33278575	33285352
chr1	33445042	33449313
chr1	33562707	33567278
chr1	33591567	33594662
chr1	33802689	33817384
chr1	33885373	33891072
chr1	33891087	33906126
chr1	33918873	33923698
chr1	35449288	35452043
chr1	35544090	35546663
chr1	35655677	35659911
chr1	35733522	35735871
chr1	36021828	36024840
chr1	36105805	36108766
chr1	36182569	36186104
chr1	36233856	36236317
chr1	36395244	36397932
chr1	36553377	36555814
chr1	36614091	36618443
chr1	36620143	36624585
chr1	36688110	36691669
chr1	36787441	36790621
chr1	36813781	36820510
chr1	36837042	36842982
chr1	36848633	36856037
chr1	37935756	37946957
chr1	37979215	37981794
chr1	38154908	38159572
chr1	38272286	38275542
chr1	39455575	39458921
chr1	39568124	39575085
chr1	39594395	39599365
chr1	39641818	39647624
chr1	39648008	39654569
chr1	39654586	39664161
chr1	39669459	39672101
chr1	39852372	39867501
chr1	39869982	39879020
chr1	40040344	40043122
chr1	40504445	40507705
chr1	40722282	40724693
chr1	40914568	40917883
chr1	41155929	41160024
chr1	41173519	41178093
chr1	41337768	41344907
chr1	41444331	41448221
chr1	41706339	41709268
chr1	42205626	42211096
chr1	42248290	42251187
chr1	42303144	42310988
chr1	42323905	42332961
chr1	42343761	42349877
chr1	42359713	42371408
chr1	42380881	42387021
chr1	42416569	42426948
chr1	42499792	42502506
chr1	42799016	42802221
chr1	43146517	43150825
chr1	43230907	43233999
chr1	43281388	43283826
chr1	43388164	43391484
chr1	43405528	43410705
chr1	43422305	43425493
chr1	43670394	43673849
chr1	43813170	43816332
chr1	43823430	43828010
chr1	43831251	43835204
chr1	43835306	43840646
chr1	43918271	43921328
chr1	43994984	43998530
chr1	44114502	44118018
chr1	44171041	44175407
chr1	44394460	44397039
chr1	44411232	44413865
chr1	44443735	44446342
chr1	44494606	44497276
chr1	45095946	45100203
chr1	45137506	45141315
chr1	45204117	45207786
chr1	45239665	45243920
chr1	45264576	45268619
chr1	45271804	45277874
chr1	45475985	45479526
chr1	45768235	45773093
chr1	45804141	45808145
chr1	45984367	45989378
chr1	46048564	46051774
chr1	46150974	46155375
chr1	46215389	46217722
chr1	46267555	46270473
chr1	46595670	46600212
chr1	46647047	46652297
chr1	46766884	46771297
chr1	46804273	46807417
chr1	47798331	47801415
chr1	47901749	47904505
chr1	51432744	51437296
chr1	51440977	51445211
chr1	51700638	51704249
chr1	52342802	52346441
chr1	52519215	52523236
chr1	52829951	52832794
chr1	52868408	52871163
chr1	53017225	53020809
chr1	53307451	53311749
chr1	53685043	53687240
chr1	53790322	53794546
chr1	54302564	54304632
chr1	54409917	54413460
chr1	54870960	54875089
chr1	54953199	54955653
chr1	55006330	55010815
chr1	55350740	55354040
chr1	55678930	55682789
chr1	59011069	59013228
chr1	59191402	59194558
chr1	59218668	59223450
chr1	59245336	59252942
chr1	59279779	59284093
chr1	59312671	59318460
chr1	59345719	59351537
chr1	59367104	59372557
chr1	59611253	59615014
chr1	59615100	59620469
chr1	59760692	59765435
chr1	60195255	60198439
chr1	61545059	61550024
chr1	62207157	62209344
chr1	62900873	62904687
chr1	63152675	63155133
chr1	63787318	63790640
chr1	64058389	64060714
chr1	65531624	65535004
chr1	65884597	65889482
chr1	66797211	66803617
chr1	66814455	66820751
chr1	67389028	67392400
chr1	67394905	67398008
chr1	67517927	67520657
chr1	67894186	67898172
chr1	68148285	68153909
chr1	68295347	68300093
chr1	68344675	68352789
chr1	68352874	68360124
chr1	68440379	68448454
chr1	68576673	68583722
chr1	68694478	68699501
chr1	68842891	68852139
chr1	68960995	68963967
chr1	70818975	70822170
chr1	72746807	72751630
chr1	75197932	75200677
chr1	76188763	76192119
chr1	76250695	76255597
chr1	77997093	78007917
chr1	78146465	78150671
chr1	78223803	78226014
chr1	78441957	78446368
chr1	82265171	82269813
chr1	84542742	84544934
chr1	84763464	84769565
chr1	84969354	84973425
chr1	85036603	85041131
chr1	85154729	85157683
chr1	85315090	85322470
chr1	85665654	85668281
chr1	85739145	85745797
chr1	85778745	85783527
chr1	85784755	85799239
chr1	85928635	85932128
chr1	86041789	86051083
chr1	86071069	86075184
chr1	86860718	86863195
chr1	87168668	87173136
chr1	87378483	87381986
chr1	87793138	87798365
chr1	87799645	87801855
chr1	89148406	89151530
chr1	89355486	89359848
chr1	89456717	89459831
chr1	89988188	89991443
chr1	90097428	90100763
chr1	90307786	90310419
chr1	90370951	90377483
chr1	91181551	91184837
chr1	91485813	91489088
chr1	91965065	91968198
chr1	92350174	92352786
chr1	92494581	92497871
chr1	92763771	92765805
chr1	93296390	93300114
chr1	93425453	93428630
chr1	93543516	93546416
chr1	93643463	93647572
chr1	93810414	93813637
chr1	94078850	94084585
chr1	94126778	94136606
chr1	94136657	94150313
chr1	94154715	94163104
chr1	94163401	94172314
chr1	94240057	94251089
chr1	94266416	94274416
chr1	94274481	94281191
chr1	94309923	94314253
chr1	95389992	95394807
chr1	97186040	97189242
chr1	98384523	98387928
chr1	98509827	98512654
chr1	99126405	99129306
chr1	100502334	100505047
chr1	100730883	100733148
chr1	100816244	100819630
chr1	101358876	101363160
chr1	101700502	101704607
chr1	108741044	108744146
chr1	109202454	109205401
chr1	109233830	109236739
chr1	109288424	109290519
chr1	109370261	109375272
chr1	109631306	109636109
chr1	109641915	109644056
chr1	109755793	109758511
chr1	109824173	109827073
chr1	109967488	109970849
chr1	110088909	110092446
chr1	110161089	110165013
chr1	110878893	110883765
chr1	110949122	110951264
chr1	111681245	111683969
chr1	111990714	111993338
chr1	112297152	112299667
chr1	112935886	112940281
chr1	113159800	113165021
chr1	113215882	113218921
chr1	113241697	113251317
chr1	113496116	113501116
chr1	113932995	113934650
chr1	114299689	114303092
chr1	114446328	114448813
chr1	114471125	114473975
chr1	115051507	115055006
chr1	115258111	115260266
chr1	115299100	115301810
chr1	116915040	116922217
chr1	117111358	117114923
chr1	117601272	117604033
chr1	117908371	117911829
chr1	120254044	120257234
chr1	121260206	121262115
chr1	144889874	144894526
chr1	144928275	144933500
chr1	145394612	145398157
chr1	145469749	145473509
chr1	145505966	145508812
chr1	145514780	145518477
chr1	145540750	145544609
chr1	145574487	145577253
chr1	145609794	145611749
chr1	146642323	146645926
chr1	147070525	147073209
chr1	149221967	149225643
chr1	149855027	149861353
chr1	149898678	149901107
chr1	149907539	149912923
chr1	149980559	149983507
chr1	150038421	150040784
chr1	150205565	150209712
chr1	150240052	150242474
chr1	150334749	150339856
chr1	150531931	150538349
chr1	150544377	150554348
chr1	150573867	150580888
chr1	150581137	150590086
chr1	150599787	150603609
chr1	150691776	150694585
chr1	150846964	150850479
chr1	150896919	150900069
chr1	150943302	150952617
chr1	151028448	151034049
chr1	151041555	151045066
chr1	151166742	151173371
chr1	151226261	151228599
chr1	151252465	151256773
chr1	151297635	151301669
chr1	151318080	151321120
chr1	151370191	151373890
chr1	151428860	151433047
chr1	151482772	151486705
chr1	151735083	151737015
chr1	151960169	151968210
chr1	152005920	152010174
chr1	152018873	152021983
chr1	153504075	153509234
chr1	153535765	153542024
chr1	153578799	153587625
chr1	153597461	153601531
chr1	153604937	153608991
chr1	153699631	153702742
chr1	153893310	153897534
chr1	153917379	153919853
chr1	153933840	153937740
chr1	153938116	153941300
chr1	153948923	153951582
chr1	154152413	154156833
chr1	154191279	154194956
chr1	154296279	154300166
chr1	154528542	154532606
chr1	154578693	154582951
chr1	154598915	154601312
chr1	154908089	154911180
chr1	154932643	154935952
chr1	154939367	154950723
chr1	154971382	154979501
chr1	154988917	154991256
chr1	155021972	155025725
chr1	155056480	155059255
chr1	155099192	155103233
chr1	155106635	155110415
chr1	155144428	155147498
chr1	155162513	155166191
chr1	155176582	155179986
chr1	155195127	155198430
chr1	155212366	155215940
chr1	155222979	155226371
chr1	155242032	155244648
chr1	155277058	155281698
chr1	155291174	155295682
chr1	155531683	155534776
chr1	155657602	155659624
chr1	155901808	155905383
chr1	155928976	155933365
chr1	155943535	155950440
chr1	156022289	156025836
chr1	156072520	156077707
chr1	156081688	156089029
chr1	156089062	156101820
chr1	156181763	156184684
chr1	156251442	156253840
chr1	156425613	156428732
chr1	156467451	156476931
chr1	156628524	156633701
chr1	156673778	156676237
chr1	156694904	156700178
chr1	156714672	156723191
chr1	156735455	156739400
chr1	157962042	157966837
chr1	157977061	157983761
chr1	157985930	157993281
chr1	159891993	159896238
chr1	160230824	160233356
chr1	160311624	160314177
chr1	161013893	161017194
chr1	161083081	161090268
chr1	161100680	161104225
chr1	161127202	161130402
chr1	161368267	161370621
chr1	161695579	161698107
chr1	161718495	161720852
chr1	162466633	162469425
chr1	162506003	162513589
chr1	162529997	162535245
chr1	162658368	162662704
chr1	163290377	163293687
chr1	165599129	165602029
chr1	165796017	165799685
chr1	167189999	167192264
chr1	167682861	167686701
chr1	167903958	167907801
chr1	168104458	168107526
chr1	168147078	168150487
chr1	169074275	169084304
chr1	169453883	169457031
chr1	169861744	169864425
chr1	170499800	170503719
chr1	170631154	170635453
chr1	170675525	170680305
chr1	171453540	171456547
chr1	171708157	171713521
chr1	172500549	172503911
chr1	173235209	173240274
chr1	173444004	173448292
chr1	173792019	173795672
chr1	173833061	173837257
chr1	173990025	173993146
chr1	174127261	174129961
chr1	174966057	174971855
chr1	176174439	176177686
chr1	178061593	178064421
chr1	178693531	178696099
chr1	178994057	178996618
chr1	179049907	179052689
chr1	179197404	179200438
chr1	179261973	179265176
chr1	179333848	179336052
chr1	179850137	179853365
chr1	179921913	179925431
chr1	180122844	180125198
chr1	180198098	180201487
chr1	180470611	180473009
chr1	180990330	180993037
chr1	181056096	181060644
chr1	181068334	181074620
chr1	182359514	182362106
chr1	182807145	182810880
chr1	182990364	182994183
chr1	183439145	183442775
chr1	183603567	183605925
chr1	184019442	184022148
chr1	184355054	184358369
chr1	184722551	184725494
chr1	184758970	184765741
chr1	185013708	185015917
chr1	185124773	185127781
chr1	185284520	185288294
chr1	186154673	186159444
chr1	186343125	186346117
chr1	193026517	193030339
chr1	193072974	193075500
chr1	193090107	193092651
chr1	197113611	197117240
chr1	197169100	197172299
chr1	197743518	197746180
chr1	197870804	197872931
chr1	198124996	198129804
chr1	198903611	198907187
chr1	200377526	200380201
chr1	200588635	200591472
chr1	200637236	200641004
chr1	200706705	200710227
chr1	201428818	201432737
chr1	201474041	201477264
chr1	201506847	201512725
chr1	201678525	201685904
chr1	202112320	202114852
chr1	202774714	202778202
chr1	202895071	202897209
chr1	203594883	203598290
chr1	203763993	203767146
chr1	204041735	204044399
chr1	205717241	205720353
chr1	211430371	211435059
chr1	214722938	214727261
chr1	221611073	221616265
chr1	222883586	222887616
chr1	223891982	223897186
chr1	223899222	223906778
chr1	224684879	224689004
chr1	224728597	224733114
chr1	224802705	224807967
chr1	225839558	225842627
chr1	228269064	228273952
chr1	231555334	231559033
chr1	234741402	234751408
chr1	234790431	234797506
chr1	234856974	234863435
chr1	235113788	235118708
chr1	235491733	235494449
chr1	236071184	236078815
chr1	243416342	243421068
chr1	243429568	243434297
chr1	244996105	245000390
chr1	245025694	245029131
chr1	245132573	245135958
chr1	244012136	244015104
chr1	47777784	47779914
chr1	119681968	119684571
chr1	35495692	35498203
chr1	44439507	44441784
chr1	44456062	44458773
chr1	165737362	165739530
chr1	235132027	235135816
chr1	85083926	85087320
chr1	43853544	43856826
chr1	224619962	224623812
chr1	44046168	44049896
chr1	62189498	62192210
chr1	16081987	16086826
chr1	46015053	46017604
chr1	8720126	8724395
chr1	7608769	7611390
chr1	90459751	90462117
chr1	86076402	86079376
chr1	172606280	172609885
chr1	145475375	145478745
chr1	94084770	94093258
chr1	16766414	16768429
chr1	65430818	65433146
chr1	54517283	54520249
chr1	165665789	165668532
chr1	201797418	201799534
chr1	144906582	144910285
chr1	23503364	23505469
chr1	203641688	203644822
chr1	59164111	59166655
chr1	53511855	53516151
chr1	66735537	66739026
chr1	53162707	53165303
chr1	172900714	172904429
chr1	21022337	21024394
chr1	112280486	112283007
chr1	2157848	2159455
chr1	224032315	224035012
chr1	94093470	94098310
chr1	61541691	61545020
chr1	23075634	23078546
chr1	42299143	42303023
chr1	155879541	155882623
chr1	167423349	167425597
chr1	70875380	70877699
chr1	111505350	111507580
chr1	104067262	104069625
chr1	184005252	184007379
chr1	64126734	64129722
chr1	156051592	156053406
chr1	155861907	155864472
chr1	117097472	117100817
chr1	26144753	26147965
chr1	3567915	3570092
chr1	33428335	33431529
chr1	9957422	9962836
chr1	202974825	202977783
chr1	43938441	43942882
chr1	100434560	100436918
chr1	52194296	52196470
chr1	63832153	63834326
chr1	153629923	153632606
chr1	27900117	27903132
chr1	28413940	28416508
chr1	155989437	155991308
chr1	184941708	184944316
chr1	82167002	82170867
chr1	11158189	11160627
chr1	153755355	153757039
chr1	228673533	228676334
chr1	23061072	23067898
chr1	28584655	28587708
chr1	27215478	27217650
chr1	156560531	156562750
chr1	147141235	147144027
chr1	67027578	67031039
chr1	228782344	228785097
chr1	45195493	45197973
chr1	86172499	86175200
chr1	70670362	70672733
chr1	90285434	90288133
chr1	7530204	7533817
chr1	155825844	155829454
chr1	116183875	116186140
chr1	95698135	95700686
chr1	36272916	36275148
chr1	11118763	11121264
chr1	26217705	26220211
chr1	2220841	2223707
chr1	109101698	109104237
chr1	207223284	207227106
chr1	161121937	161124686
chr1	110575907	110578581
chr1	156306081	156309613
chr1	32179596	32181698
chr1	153957433	153959993
chr1	161170618	161172955
chr1	1839634	1841972
chr1	147805793	147807759
chr1	45791812	45795757
chr1	157106646	157109199
chr1	2159617	2163973
chr1	146713618	146716031
chr1	6294632	6297074
chr1	101490206	101492604
chr1	201923128	201925895
chr1	24104164	24107420
chr1	201951129	201953128
chr1	36861833	36864443
chr1	53661602	53663767
chr1	155230656	155233065
chr1	20939300	20941511
chr1	227125795	227127831
chr1	1446346	1447703
chr1	43122700	43125334
chr1	156162761	156164921
chr1	109418563	109421102
chr1	225614167	225617388
chr1	110752057	110754451
chr1	51983172	51985409
chr1	93912798	93915456
chr1	20986517	20989138
chr1	26184777	26188164
chr1	17239732	17241273
chr1	228351894	228354922
chr1	28878408	28880833
chr1	100597313	100599835
chr1	93249160	93251659
chr1	167188191	167189864
chr1	169763041	169765171
chr1	84463798	84466035
chr1	40973473	40975525
chr1	27647979	27650139
chr1	112161449	112163991
chr1	28156868	28158822
chr1	150978338	150982438
chr1	235666519	235669474
chr1	68175886	68180708
chr1	161283290	161285414
chr1	224370155	224372281
chr1	226250430	226252146
chr1	70686101	70688226
chr1	36928877	36931126
chr1	32964372	32967270
chr1	94343116	94345839
chr1	40996104	40998748
chr1	19280731	19284093
chr1	109617493	109619789
chr1	45964666	45967210
chr1	200384313	200386781
chr1	59227445	59231677
chr1	1980641	1983039
chr1	8013523	8015334
chr1	202308784	202312504
chr1	224751437	224754320
chr1	45284543	45286703
chr1	9968610	9970464
chr1	24742212	24746578
chr1	110025539	110028161
chr1	38324200	38326573
chr1	15677529	15679995
chr1	150458928	150461056
chr1	231472195	231476745
chr1	38469056	38472145
chr1	156570260	156573322
chr1	9044955	9048567
chr1	85985706	85988046
chr1	221915639	221917517
chr1	6639183	6641574
chr1	95537110	95539626
chr1	247493939	247496673
chr1	167690076	167692536
chr1	44870180	44872631
chr1	146555347	146557331
chr1	205262567	205265419
chr1	234734122	234737847
chr1	153928131	153932218
chr1	215739860	215742145
chr1	1014658	1016104
chr1	117663240	117665565
chr1	24150998	24152905
chr1	153641578	153643631
chr1	151583549	151585919
chr1	236080057	236082896
chr1	153462129	153464573
chr1	61515056	61517269
chr1	28561756	28563826
chr1	9882077	9886316
chr1	156709908	156712475
chr1	51424304	51427854
chr1	12039296	12041549
chr1	27882168	27885105
chr1	91315820	91318068
chr1	10489726	10491746
chr1	71545677	71547899
chr1	223886854	223891638
chr1	201741997	201744832
chr1	6684580	6686530
chr1	33206522	33208479
chr1	27718180	27720225
chr1	7842729	7845354
chr1	203480838	203483916
chr1	109583032	109584774
chr1	8063136	8067187
chr1	27225479	27227917
chr1	150121245	150123431
chr1	85804109	85809630
chr1	46713183	46715487
chr1	32858577	32861348
chr1	19228390	19230267
chr1	38476834	38479463
chr1	173837292	173838733
chr1	42315592	42320263
chr1	32262841	32266021
chr1	63782188	63784076
chr1	153962240	153965726
chr1	77683730	77686040
chr1	59620678	59623609
chr1	150252765	150255883
chr1	226373141	226375555
chr1	205285843	205291601
chr1	9338653	9343170
chr1	92949746	92952410
chr1	151161332	151163635
chr1	31190060	31192791
chr1	45171758	45174398
chr1	110776717	110780161
chr1	154243918	154246129
chr1	68256695	68260569
chr1	205599316	205602047
chr1	169336227	169338346
chr1	155111998	155113647
chr1	234906737	234909035
chr1	8760766	8764014
chr1	23728657	23731365
chr1	23809429	23811900
chr1	100314723	100316892
chr1	153643784	153645406
chr1	109504809	109507182
chr1	11993898	11995835
chr1	63248235	63250769
chr1	33646496	33648606
chr1	21615836	21617943
chr1	39324154	39326655
chr1	145094814	145097852
chr1	28974259	28976632
chr1	38454522	38456525
chr1	65398175	65400990
chr1	150293064	150295197
chr1	110526427	110528545
chr1	94070011	94076208
chr1	161358898	161361344
chr1	9187633	9190262
chr1	155936783	155942619
chr1	39491048	39493232
chr1	40626242	40628608
chr1	9648212	9650542
chr1	35324243	35326246
chr1	6613880	6615697
chr1	36865990	36868330
chr1	212458632	212460476
chr1	228592941	228595709
chr1	205252718	205256131
chr1	249131568	249134096
chr1	94882903	94885141
chr1	33514660	33516741
chr1	27559921	27562608
chr1	161409363	161410680
chr1	38258955	38260751
chr1	88927773	88929755
chr1	23157550	23159880
chr1	77747052	77748801
chr1	23036279	23038573
chr1	22776939	22779354
chr1	92545064	92547189
chr1	154954590	154956990
chr1	149819179	149822020
chr1	20091038	20093469
chr1	38464610	38467261
chr1	235489747	235491684
chr1	85357938	85359803
chr1	118470862	118473604
chr1	33468283	33473683
chr1	44677696	44679925
chr1	33004232	33006689
chr1	25254706	25257721
chr1	33365769	33367915
chr1	238647912	238650013
chr1	204378648	204381854
chr1	27997855	28000130
chr1	85753696	85757090
chr1	230219044	230221811
chr1	203273487	203275552
chr1	226925529	226928341
chr1	23542257	23544691
chr1	9970568	9972040
chr1	52497682	52500125
chr1	82164639	82166939
chr1	161146309	161148218
chr1	115322217	115324000
chr1	875129	878616
chr1	36624860	36628297
chr1	98787805	98792062
chr1	226308819	226310750
chr1	11321544	11323651
chr1	172412415	172414043
chr1	33500460	33503462
chr1	110545991	110547704
chr1	27675273	27677145
chr1	211555279	211557583
chr1	53392312	53394294
chr1	234508205	234510549
chr1	19264833	19269372
chr1	25348023	25351149
chr1	204120398	204122198
chr1	210501563	210503316
chr1	115123474	115125111
chr1	47183746	47185845
chr1	114353426	114356152
chr1	213187928	213191030
chr1	201122500	201124363
chr1	32253513	32255706
chr1	185702560	185705018
chr1	66810169	66814307
chr1	202926420	202928442
chr1	7830421	7832536
chr1	8098235	8101888
chr1	113391729	113395437
chr1	150487282	150489454
chr1	151281886	151287469
chr1	21670765	21673360
chr1	16278064	16281127
chr1	65466363	65469211
chr1	28240009	28242178
chr1	54664815	54667097
chr1	183154477	183156374
chr1	1050322	1052524
chr1	25565296	25567796
chr1	229476838	229479349
chr1	231663363	231665537
chr1	63987924	63990183
chr1	161135030	161137374
chr1	20208220	20210207
chr1	249118817	249122048
chr1	196576759	196578852
chr1	38039819	38043922
chr1	214453687	214456064
chr1	33167493	33169400
chr1	84944244	84946209
chr1	36771651	36773885
chr1	226890167	226892080
chr1	40942402	40943922
chr1	162664869	162667277
chr1	10587448	10591109
chr1	28052399	28054136
chr1	41960741	41962859
chr1	113930743	113932951
chr1	41432824	41434734
chr1	68200712	68203561
chr1	28284995	28287228
chr1	206806733	206809871
chr1	28654696	28656615
chr1	224809811	224812767
chr1	227921835	227924022
chr1	993855	996363
chr1	203631370	203634071
chr1	224689466	224692574
chr1	40838579	40841005
chr1	205781247	205783498
chr1	246303118	246307047
chr1	6051165	6054270
chr1	53191542	53193230
chr1	151137753	151139823
chr1	64935223	64937744
chr1	178510812	178512882
chr1	43311374	43313463
chr1	997648	1000352
chr1	151880838	151882878
chr1	192777085	192778937
chr1	113614862	113617256
chr1	173683256	173685377
chr1	213030152	213032790
chr1	212207418	212210135
chr1	33907246	33910437
chr1	858938	861493
chr1	224301236	224303093
chr1	3540379	3542632
chr1	202935555	202937672
chr1	223405943	223408270
chr1	27336618	27340909
chr1	160253689	160255556
chr1	27480681	27482499
chr1	95006738	95008444
chr1	16489883	16492646
chr1	20833435	20835320
chr1	1362463	1363753
chr1	25030805	25035024
chr1	21402455	21405358
chr1	226069024	226071231
chr1	160964022	160967827
chr1	32687154	32688980
chr1	226110756	226112681
chr1	153679910	153682397
chr1	32670500	32672218
chr1	88792328	88795569
chr1	28763162	28765281
chr1	203857001	203859328
chr1	246886804	246888748
chr1	39618613	39621662
chr1	29046643	29049462
chr1	223913042	223916126
chr1	230202118	230204737
chr1	203874447	203877441
chr1	838996	840907
chr1	11333168	11334344
chr1	33721425	33723694
chr1	212003131	212004967
chr1	15929360	15930946
chr1	17379549	17381291
chr1	221052717	221054015
chr1	44819811	44821971
chr1	222816536	222818365
chr1	151019602	151021571
chr1	85461501	85463604
chr1	248020074	248021943
chr1	33189917	33191660
chr1	197884338	197887248
chr1	151763196	151764312
chr1	28572709	28576610
chr1	25757311	25758630
chr1	47081486	47083479
chr1	26632160	26634254
chr1	33937003	33939258
chr1	55180633	55183005
chr1	9825301	9829454
chr1	153516207	153520070
chr1	32700482	32703026
chr1	20820187	20822921
chr1	26757816	26760027
chr1	12289628	12291768
chr1	156129990	156132729
chr1	115211468	115213753
chr1	236957762	236960063
chr1	78956091	78958321
chr1	249165967	249168466
chr1	68434399	68436639
chr1	15680086	15684564
chr1	227504493	227507086
chr1	157971047	157974500
chr1	235323788	235325406
chr1	41168510	41170740
chr1	180600379	180602129
chr1	59484957	59486881
chr1	93415176	93418139
chr1	236226900	236229235
chr1	12079425	12080702
chr1	179097393	179100219
chr1	247093397	247096339
chr1	201448938	201451984
chr1	40561985	40563814
chr1	203829726	203832154
chr1	212964207	212966308
chr1	185342095	185345393
chr1	95582066	95583910
chr1	155034798	155037066
chr1	38060403	38062449
chr1	65612498	65614037
chr1	26125926	26127773
chr1	171402973	171405383
chr1	92370414	92372643
chr1	183131326	183134611
chr1	20959181	20961089
chr1	147146824	147149413
chr1	8121015	8124292
chr1	33453435	33455985
chr1	183385854	183388100
chr1	246728153	246731522
chr1	42276603	42280171
chr1	26495598	26497411
chr1	47132931	47135064
chr1	244613703	244615404
chr1	145713316	145715016
chr1	94789138	94793414
chr1	220700619	220702953
chr1	203295934	203297572
chr1	33545771	33547668
chr1	54354772	54356627
chr1	222762194	222764259
chr1	109939726	109941617
chr1	243449032	243452178
chr1	100714299	100716176
chr1	60137431	60140290
chr1	156839531	156841817
chr1	41326548	41329001
chr1	110035738	110037522
chr1	166844504	166846217
chr1	21660226	21662074
chr1	150265305	150267236
chr1	224516876	224519011
chr1	25008841	25011434
chr1	118147550	118149434
chr1	249199285	249201471
chr1	183970673	183973091
chr1	45955834	45958242
chr1	205266732	205268645
chr1	25942159	25944222
chr1	45670992	45673055
chr1	3687950	3690089
chr1	16970369	16972078
chr1	117209421	117211033
chr1	2382393	2385139
chr1	156540357	156542734
chr1	223957755	223961156
chr1	231530276	231533255
chr1	29210660	29212974
chr1	1292814	1297031
chr1	155050571	155054096
chr1	198236565	198238843
chr1	33847157	33851486
chr1	24739210	24741029
chr1	40253980	40255419
chr1	65614078	65615368
chr1	183149205	183150881
chr1	61521909	61523954
chr1	205090138	205092181
chr1	7763594	7765496
chr1	201139302	201140967
chr1	245254237	245256463
chr1	27319393	27321601
chr1	39338071	39340282
chr1	214599340	214602617
chr1	234737864	234741259
chr1	204484642	204486453
chr1	42355843	42359461
chr1	19969832	19971961
chr1	7739678	7741337
chr1	32227894	32230374
chr1	214617784	214622008
chr1	220266532	220268436
chr1	25869569	25871126
chr1	154377166	154379424
chr1	27471393	27473499
chr1	231523275	231527366
chr1	42333088	42337294
chr1	149870518	149872241
chr1	74662996	74664678
chr1	151511555	151514258
chr1	68231362	68233555
chr1	28098830	28100875
chr1	211750701	211752667
chr1	55229188	55231081
chr1	174991617	174993534
chr1	145525631	145528448
chr1	42921125	42923142
chr1	7461392	7464863
chr1	9001199	9004131
chr1	228289432	228292066
chr1	225964544	225966761
chr1	145524377	145525420
chr1	201519736	201522880
chr1	217803476	217805221
chr1	28558447	28560144
chr1	231376035	231378170
chr1	16399168	16400911
chr1	95319544	95321507
chr1	220444901	220446644
chr1	44792299	44795188
chr1	9222758	9225326
chr1	68317906	68322495
chr1	53703339	53705007
chr1	200608486	200610244
chr1	2186119	2188382
chr1	33418156	33421083
chr1	21409433	21411566
chr1	249151788	249153969
chr1	165566607	165568446
chr1	100908387	100910383
chr1	244325798	244328443
chr1	161493689	161494444
chr1	201856833	201858847
chr1	228133229	228136599
chr1	15849366	15850981
chr1	1003419	1006050
chr1	40419926	40422358
chr1	93269587	93271530
chr1	235118780	235121803
chr1	94218618	94220774
chr1	27437842	27439998
chr1	85809662	85812333
chr1	39638914	39641615
chr1	235291023	235293008
chr1	201159390	201162413
chr1	36334249	36336337
chr1	78244223	78246324
chr1	242010357	242012759
chr1	202779152	202780875
chr1	205179486	205181458
chr1	233247725	233250683
chr1	205269850	205271815
chr1	8799224	8801576
chr1	179111783	179113832
chr1	229760749	229762662
chr1	41847244	41849007
chr1	201758227	201762543
chr1	85513344	85514839
chr1	184459274	184461881
chr1	202204218	202206795
chr1	222987469	222989369
chr1	9488370	9490049
chr1	247241005	247242852
chr1	47780014	47780709
chr1	43636866	43639016
chr1	107598853	107600347
chr1	229643154	229645106
chr1	44299747	44302732
chr1	35394348	35395851
chr1	173442293	173443953
chr1	6216697	6218813
chr1	89238821	89240842
chr1	78469493	78471749
chr1	117635182	117637436
chr1	243426011	243429252
chr1	29213007	29214729
chr1	11752160	11754653
chr1	226186256	226188091
chr1	40348110	40349761
chr1	65719270	65720909
chr1	230239155	230242042
chr1	6604308	6607262
chr1	9126332	9128214
chr1	41130399	41132462
chr1	229406266	229408471
chr1	145398611	145400545
chr1	210012270	210014673
chr1	147012225	147014405
chr1	151118408	151120237
chr1	33076932	33078854
chr1	236029071	236031736
chr1	3712123	3713882
chr1	29556698	29558262
chr1	91869519	91870895
chr1	115014587	115017391
chr1	113999253	114001574
chr1	226248945	226250347
chr1	150591424	150596009
chr1	23960817	23962414
chr1	85724045	85726065
chr1	234613552	234615552
chr1	1616523	1619002
chr1	36652916	36654293
chr1	236766890	236768820
chr1	44175414	44178721
chr1	200007931	200009476
chr1	171809755	171811924
chr1	116518220	116520008
chr1	155246293	155248298
chr1	45450808	45453344
chr1	162335984	162337900
chr1	26221352	26223650
chr1	229693474	229695908
chr1	69347117	69348455
chr1	53168172	53169615
chr1	87238634	87241615
chr1	160989772	160991953
chr1	171406276	171409529
chr1	38018709	38020584
chr1	21765721	21767195
chr1	28765337	28767595
chr1	211499356	211501149
chr1	227001227	227003511
chr1	3772570	3774496
chr1	36713492	36715718
chr1	2063448	2065758
chr1	211847737	211849638
chr1	55893697	55896110
chr1	161734293	161737092
chr1	27985444	27987591
chr1	11713162	11715861
chr1	66807064	66810121
chr1	158007167	158008765
chr1	11989404	11991799
chr1	25755971	25757244
chr1	145381753	145383772
chr1	28388793	28390620
chr1	179109665	179111610
chr1	52081849	52083861
chr1	36915333	36916949
chr1	181074633	181075877
chr1	42845681	42847189
chr1	162038673	162040384
chr1	15493802	15496313
chr1	170775922	170778144
chr1	224543956	224545920
chr1	233085252	233087218
chr1	214742318	214745096
chr1	148556112	148557102
chr1	201503686	201506498
chr1	186648894	186650770
chr1	220218827	220221087
chr1	182757985	182759634
chr1	70032379	70034783
chr1	92355991	92358610
chr1	204476243	204478362
chr1	11538619	11540079
chr1	53386401	53388011
chr1	151762072	151763131
chr1	241681822	241683322
chr1	23526980	23530292
chr1	145588603	145590204
chr1	43401439	43405452
chr1	229545442	229547866
chr1	231761706	231763510
chr1	48936855	48938818
chr1	8454438	8458723
chr1	66730415	66733750
chr1	88419433	88422312
chr1	65382173	65384218
chr1	149814926	149817578
chr1	212780957	212783182
chr1	211687483	211689718
chr1	27743822	27746206
chr1	154435042	154436672
chr1	31281828	31283690
chr1	228296266	228298174
chr1	236304572	236306706
chr1	150520848	150522436
chr1	76080173	76082225
chr1	25174118	25175619
chr1	201570707	201573218
chr1	26361102	26363152
chr1	39879298	39882672
chr1	2143501	2145266
chr1	226270293	226272040
chr1	23071885	23074895
chr1	207924408	207926356
chr1	206857708	206859931
chr1	89487267	89489234
chr1	247372882	247374464
chr1	181080599	181083171
chr1	227750911	227752273
chr1	46712177	46713090
chr1	161195707	161197267
chr1	76539804	76541329
chr1	15752129	15754320
chr1	200357442	200359470
chr1	183203295	183205176
chr1	202994664	202996267
chr1	207494031	207495992
chr1	244211888	244213522
chr1	244815261	244817565
chr1	247801938	247804118
chr1	214160400	214162260
chr1	153520669	153523235
chr1	77786690	77789189
chr1	153544128	153546369
chr1	147735158	147736793
chr1	205648224	205649903
chr1	1406073	1407326
chr1	47069026	47070943
chr1	245067006	245069311
chr1	31296324	31297985
chr1	27893665	27896769
chr1	910920	912390
chr1	202317513	202318829
chr1	82171762	82173850
chr1	17222547	17224197
chr1	157075400	157077335
chr1	212872218	212874195
chr1	241802382	241804421
chr1	179845910	179847420
chr1	226594348	226596612
chr1	68586034	68588230
chr1	38396728	38398160
chr1	7021221	7024127
chr1	236161937	236163600
chr1	38217875	38219438
chr1	151508831	151510676
chr1	29240196	29242193
chr1	40479451	40481732
chr1	59480225	59482589
chr1	68315359	68317904
chr1	161580923	161583264
chr1	235812315	235813956
chr1	21348041	21349938
chr1	10056719	10058452
chr1	99469868	99471183
chr1	22755092	22756335
chr1	31380639	31382438
chr1	10926355	10928034
chr1	200450490	200453699
chr1	147736864	147737955
chr1	223315807	223317515
chr1	219346583	219348210
chr1	94712344	94713904
chr1	22268053	22270261
chr1	236065892	236067168
chr1	231113699	231115629
chr1	16219285	16220964
chr1	198203439	198204474
chr1	227057489	227059042
chr1	94262931	94265727
chr1	85064038	85066082
chr1	236557982	236559592
chr1	205743623	205745241
chr1	155579212	155580092
chr1	145139077	145139624
chr1	43991390	43993387
chr1	52362393	52365614
chr1	43414744	43417053
chr1	150568229	150570283
chr1	94702162	94703713
chr1	112933153	112934493
chr1	17337005	17339122
chr1	170531221	170533303
chr1	161052635	161053996
chr1	225116906	225118243
chr1	228646047	228647789
chr1	38411805	38413518
chr1	39678927	39680803
chr1	10115876	10118423
chr1	85762742	85764790
chr1	117030881	117033683
chr1	154927841	154929730
chr1	40203767	40205522
chr1	243447293	243448873
chr1	233463344	233464906
chr1	16401522	16404099
chr1	117050674	117052767
chr1	52034358	52036611
chr1	212605441	212607096
chr1	228327910	228328926
chr1	113277179	113279334
chr1	115721387	115723272
chr1	8297637	8300124
chr1	89348422	89350599
chr1	242686999	242688717
chr1	172367230	172369732
chr1	170042996	170044740
chr1	12428068	12430060
chr1	85872572	85874072
chr1	92201918	92203520
chr1	212731726	212733204
chr1	228400318	228402068
chr1	228644492	228646026
chr1	40706662	40708754
chr1	193084505	193085769
chr1	149230179	149231700
chr1	244210140	244211794
chr1	168269716	168272176
chr1	11723921	11725094
chr1	234881238	234883292
chr1	110008570	110010151
chr1	21587611	21589587
chr1	225887278	225889186
chr1	168323974	168325714
chr1	8372193	8375430
chr1	216774022	216775203
chr1	112134691	112136900
chr1	163005172	163007131
chr1	17865670	17867175
chr1	22344790	22346866
chr1	52455397	52456612
chr1	68639622	68642472
chr1	41826213	41828189
chr1	170462871	170465036
chr1	233430383	233432183
chr1	10091964	10092860
chr1	95285141	95286508
chr1	172556941	172559279
chr1	235246208	235247710
chr1	60280400	60281334
chr1	235146894	235149090
chr1	167788776	167790264
chr1	201616639	201618079
chr1	234866011	234868309
chr1	59288361	59291160
chr1	235804959	235806811
chr1	163136215	163138702
chr1	6418142	6420717
chr1	2120350	2122009
chr1	11987566	11988976
chr1	19641350	19642952
chr1	235529852	235531948
chr1	33831693	33834880
chr1	33219021	33220392
chr1	42338672	42341903
chr1	32665258	32666900
chr1	25050537	25052374
chr1	47076875	47078214
chr1	7278249	7281125
chr1	59238724	59240023
chr1	16839865	16841083
chr1	224838946	224840999
chr1	213223987	213225590
chr1	109954228	109956105
chr1	22257269	22258941
chr1	183925352	183926836
chr1	10855057	10857145
chr1	222638273	222640004
chr1	156065691	156067782
chr1	20752826	20754297
chr1	24194113	24195707
chr1	44950509	44952353
chr1	212457499	212458526
chr1	144593622	144594698
chr1	42126975	42129221
chr1	161500224	161501698
chr1	147752047	147753009
chr1	85312513	85314805
chr1	234039795	234042113
chr1	198849363	198850836
chr1	36348419	36349614
chr1	98550160	98552158
chr1	172885893	172889067
chr1	36833220	36836331
chr1	6803184	6804435
chr1	1849712	1851598
chr1	6319686	6321418
chr1	209828961	209831645
chr1	9778549	9780408
chr1	2135457	2136643
chr1	31642923	31644415
chr1	42400118	42402584
chr1	12561139	12562898
chr1	165741631	165743321
chr1	109621736	109623851
chr1	214775196	214776388
chr1	36637560	36639610
chr1	77332677	77334448
chr1	210405429	210407643
chr1	33358166	33359880
chr1	117618955	117621040
chr1	55034800	55037682
chr1	1239611	1241783
chr1	42178101	42180626
chr1	21415762	21418228
chr1	39575109	39577108
chr1	223536297	223537860
chr1	234650650	234652069
chr1	85773293	85776094
chr1	40104731	40106111
chr1	79297341	79299294
chr1	10124965	10127709
chr1	98674666	98677346
chr1	172326902	172329180
chr1	220262387	220263989
chr1	33462334	33465066
chr1	2177173	2178713
chr1	182958490	182960454
chr1	208041733	208043251
chr1	46357289	46359434
chr1	85777087	85778594
chr1	184922100	184924200
chr1	12221187	12222814
chr1	52434382	52437115
chr1	33842399	33844904
chr1	231003296	231005145
chr1	204385601	204387561
chr1	3565900	3566917
chr1	52109701	52111256
chr1	22469026	22470426
chr1	68437794	68440341
chr1	43417236	43419938
chr1	8585220	8586694
chr1	51068330	51070342
chr1	8274415	8276524
chr1	109262230	109263656
chr1	35227912	35230197
chr1	27049256	27051845
chr1	153511988	153514419
chr1	155714417	155715528
chr1	109358654	109360137
chr1	232765205	232766896
chr1	113050222	113051668
chr1	16123898	16125046
chr1	171762062	171764184
chr1	8377396	8378838
chr1	204462831	204464757
chr1	19247668	19249799
chr1	40366807	40368382
chr1	16086952	16088068
chr1	183008448	183010126
chr1	28051252	28052235
chr1	203661246	203662820
chr1	205473078	205474839
chr1	201472135	201474012
chr1	211209247	211211388
chr1	179201081	179204668
chr1	77812797	77814381
chr1	9362402	9363628
chr1	244623887	244625457
chr1	91439225	91440809
chr1	205144123	205145697
chr1	156264920	156266216
chr1	9934539	9936248
chr1	247170058	247171543
chr1	246669867	246671338
chr1	31778285	31780017
chr1	234754012	234756415
chr1	36102290	36104679
chr1	17286776	17288147
chr1	148930563	148931227
chr1	206730049	206731258
chr1	228327073	228327906
chr1	150479978	150481257
chr1	229366258	229368565
chr1	201716711	201718671
chr1	37920400	37921401
chr1	113257021	113258161
chr1	40710019	40711807
chr1	202829888	202831545
chr1	33854070	33857520
chr1	110074543	110075843
chr1	183773833	183774961
chr1	197807075	197808810
chr1	156594044	156595624
chr1	64239059	64240703
chr1	75117691	75119372
chr1	27174792	27176608
chr1	151445419	151446687
chr1	98314693	98315919
chr1	239977152	239978754
chr1	19249823	19252277
chr1	90867585	90868992
chr1	116210866	116212517
chr1	199927935	199929274
chr1	223962718	223965180
chr1	226297204	226298659
chr1	28404707	28406570
chr1	113445709	113448388
chr1	170667243	170669100
chr1	27448511	27449923
chr1	60391882	60393186
chr1	1534737	1536162
chr1	85863364	85865506
chr1	109739586	109741291
chr1	98402395	98404495
chr1	98519295	98520895
chr1	236849224	236850532
chr1	68643383	68645940
chr1	236134562	236136035
chr1	21912528	21914294
chr1	228121496	228123806
chr1	7283008	7284952
chr1	60279323	60280349
chr1	11985908	11987425
chr1	7438703	7440380
chr1	147775389	147776195
chr1	228274462	228277027
chr1	16114620	16115845
chr1	168474882	168476631
chr1	21043847	21045077
chr1	110051718	110053000
chr1	221913894	221915551
chr1	53480002	53481709
chr1	29528498	29529640
chr1	8109788	8112247
chr1	193080499	193081808
chr1	224075003	224076677
chr1	98552218	98553438
chr1	101087030	101089119
chr1	32154788	32156456
chr1	247266842	247268004
chr1	245316362	245318545
chr1	236444223	236445982
chr1	113007878	113009594
chr1	22773524	22774806
chr1	86033951	86036089
chr1	185226680	185227503
chr1	223673108	223675072
chr1	39956511	39957805
chr1	94215547	94217983
chr1	28781892	28783419
chr1	42320954	42323694
chr1	7344493	7346101
chr1	85372614	85373797
chr1	46394129	46396558
chr1	57043794	57045654
chr1	235574331	235576195
chr1	68035260	68037076
chr1	1290730	1292719
chr1	156260597	156262168
chr1	192527943	192529523
chr1	203859591	203860901
chr1	10753397	10754711
chr1	204099377	204101149
chr1	43585737	43587579
chr1	84830887	84832633
chr1	51439196	51440818
chr1	225934175	225935735
chr1	7315258	7316451
chr1	23703185	23704390
chr1	68476150	68478539
chr1	32387601	32388980
chr1	150539900	150541777
chr1	36843045	36844132
chr1	78804566	78806626
chr1	179093343	179095290
chr1	33457004	33458736
chr1	42377777	42380647
chr1	10133462	10135666
chr1	76429307	76431053
chr1	54868950	54870567
chr1	93372846	93376165
chr1	11332289	11333163
chr1	224239949	224241619
chr1	167772119	167773442
chr1	90100872	90103046
chr1	161931355	161932944
chr1	44435533	44436510
chr1	94056963	94059410
chr1	224644166	224645732
chr1	204026082	204027831
chr1	4035677	4037798
chr1	62587047	62588859
chr1	230248679	230250556
chr1	8175222	8177950
chr1	70785000	70786652
chr1	98853048	98855098
chr1	22245868	22247635
chr1	45187307	45188536
chr1	239571405	239572678
chr1	198898954	198900053
chr1	98371888	98373800
chr1	218337430	218339411
chr1	94123540	94125173
chr1	231175020	231176603
chr1	162725929	162728027
chr1	145208806	145209805
chr1	210110956	210112331
chr1	162632531	162634143
chr1	196149417	196150434
chr1	16543214	16544754
chr1	171220188	171221276
chr1	168438973	168440840
chr1	33852089	33854057
chr1	27425428	27427130
chr1	94125206	94126476
chr1	201425272	201426684
chr1	172667594	172669300
chr1	187040718	187041965
chr1	238503532	238505431
chr1	52428053	52430143
chr1	83030600	83031670
chr1	86119297	86121220
chr1	42149187	42150446
chr1	113085751	113087622
chr1	60134618	60136838
chr1	22259721	22261004
chr1	209848091	209849697
chr1	41248850	41250311
chr1	209957140	209958614
chr1	19755935	19757616
chr1	45308420	45309412
chr1	117652516	117654494
chr1	8771910	8773388
chr1	24609979	24611949
chr1	234767401	234768503
chr1	182931645	182932366
chr1	19990918	19992077
chr1	160067728	160068732
chr1	7371880	7374000
chr1	64970436	64971769
chr1	201664754	201666359
chr1	95328485	95330201
chr1	36807850	36809458
chr1	59205711	59206939
chr1	145038857	145040613
chr1	40071160	40072830
chr1	88422346	88423457
chr1	26490207	26491375
chr1	68154010	68155707
chr1	16513817	16515001
chr1	26962868	26964034
chr1	68190393	68192279
chr1	54600795	54602284
chr1	52421681	52423476
chr1	9963103	9966136
chr1	66804980	66806247
chr1	9334990	9336495
chr1	211908628	211910113
chr1	16722419	16724026
chr1	44286751	44288638
chr1	196150481	196151645
chr1	68431553	68433128
chr1	230778096	230778999
chr1	38495237	38496572
chr1	109791596	109792821
chr1	161397094	161397971
chr1	151580444	151581672
chr1	27323859	27325151
chr1	27479134	27480651
chr1	59049694	59050928
chr1	26610746	26612319
chr1	54204284	54205830
chr1	68224805	68226607
chr1	225997428	225998369
chr1	59373947	59376669
chr1	85163252	85164922
chr1	224267521	224269039
chr1	170672748	170675250
chr1	52023861	52025240
chr1	52101921	52103038
chr1	93216961	93219281
chr1	169331657	169333520
chr1	178094836	178096537
chr1	94221014	94222930
chr1	155952631	155954402
chr1	224391973	224392940
chr1	43937344	43938415
chr1	246591815	246592733
chr1	68188300	68190347
chr1	206784851	206785911
chr1	27097406	27099371
chr1	41897918	41899481
chr1	156829693	156831135
chr1	120611620	120612316
chr1	59949205	59950380
chr1	150227863	150228645
chr1	8962308	8964902
chr1	113044401	113045257
chr1	9759792	9761456
chr1	112050332	112051510
chr1	28677923	28679249
chr1	100515239	100516205
chr1	228870602	228871720
chr1	200623394	200624886
chr1	113867161	113868185
chr1	42311787	42313047
chr1	33858102	33860650
chr1	218457877	218459322
chr1	45203160	45203935
chr1	170487368	170489026
chr1	151519438	151520866
chr1	205196356	205198317
chr1	42415391	42416561
chr1	33438151	33439122
chr1	17454617	17455804
chr1	9359848	9361280
chr1	155909764	155911546
chr1	211752711	211753573
chr1	171341836	171342857
chr1	199711237	199713139
chr1	109584867	109585499
chr1	24476363	24477633
chr1	36845491	36847192
chr1	172311999	172313799
chr1	165822802	165823844
chr1	185614759	185616062
chr1	155210764	155211988
chr1	145548258	145549436
chr1	75840661	75841663
chr1	31255057	31256012
chr1	113258165	113259176
chr1	6265455	6266702
chr1	161591049	161591807
chr1	8102628	8104304
chr1	241519774	241520987
chr1	39677504	39678911
chr1	222991294	222992130
chr1	212587549	212588898
chr1	41345184	41346575
chr1	199194826	199196448
chr1	199660098	199661110
chr1	33844993	33846741
chr1	181110299	181111938
chr1	11035543	11036689
chr1	220863598	220864418
chr1	227915383	227916782
chr1	27898504	27900038
chr1	66910962	66912540
chr1	96938740	96940142
chr1	95552237	95553170
chr1	68373122	68375069
chr1	23514103	23515854
chr1	68907487	68909555
chr1	204072680	204074297
chr1	155617676	155619113
chr1	45208303	45209744
chr1	226004670	226006111
chr1	6438112	6439076
chr1	59892160	59893794
chr1	223911240	223912823
chr1	85405410	85407028
chr1	145448127	145450171
chr1	23440472	23441496
chr1	94202758	94204683
chr1	235092498	235094284
chr1	27916135	27917462
chr1	68361976	68364299
chr1	184970182	184970856
chr1	197767678	197769159
chr1	1590231	1591006
chr1	25095642	25097806
chr1	12495308	12496732
chr1	33839160	33841371
chr1	15649587	15650890
chr1	83647401	83648520
chr1	174783536	174785071
chr1	92020671	92022908
chr1	28188707	28190418
chr1	201423307	201424151
chr1	221609580	221610898
chr1	51732843	51733989
chr1	8224676	8227779
chr1	238571895	238573814
chr1	39546484	39547745
chr1	206643501	206644763
chr1	218847300	218848155
chr1	33399128	33400292
chr1	68436744	68437772
chr1	246301883	246302605
chr1	6479311	6480459
chr1	239524307	239525763
chr1	162106336	162107647
chr1	8228962	8230927
chr1	1949756	1950739
chr1	65889565	65890758
chr1	161509461	161510564
chr1	224393051	224393928
chr1	168289534	168291115
chr1	151944606	151945712
chr1	68811267	68812861
chr1	224245411	224246934
chr1	111019543	111020808
chr1	173476178	173477357
chr1	7598153	7599493
chr1	179108520	179109610
chr1	217262634	217263669
chr1	41413896	41414770
chr1	9472850	9474131
chr1	201352734	201354228
chr1	114084361	114085611
chr1	85410608	85412290
chr1	199241830	199242709
[truncated: 24,873 more rows]

## Sheet: Fig _S1_KO2_Total_Peaks
Chr	Start	End
chr1	52829439	52833091
chr1	173444137	173449364
chr10	112156462	112161822
chr20	386130	390352
chr20	39764795	39767642
chr6	31168876	31173237
chr1	42418510	42422848
chr4	169551461	169555451
chr19	40322050	40325874
chr3	140659522	140662998
chr4	75021640	75025698
chr6	139288604	139296434
chr9	72373136	72376135
chr12	7124380	7128101
chr12	50134028	50139353
chr6	127663108	127666210
chr14	105884536	105888632
chr19	10511654	10516156
chr12	53624605	53628537
chr20	47661263	47665906
chr20	25227037	25231386
chr5	72791827	72796426
chr17	7231713	7234668
chr1	33445233	33449283
chr4	174252997	174255701
chr12	14516853	14520792
chr3	11607948	11613389
chr1	109202592	109205789
chr4	41156004	41165502
chr11	2918252	2921694
chr3	126700407	126703788
chr10	88851853	88856342
chr20	52268296	52278840
chr8	25314526	25318482
chr11	64877747	64881233
chr2	113519471	113524069
chr6	32161932	32165646
chr2	73289595	73293455
chr19	17578821	17582626
chr5	169402702	169408658
chr11	89951624	89957360
chr18	11907171	11910233
chr10	89621598	89626249
chr14	69862964	69866885
chr6	157465956	157470652
chr2	201169689	201173489
chr1	226495908	226499261
chr1	155021853	155025290
chr5	76325316	76329501
chr3	196754761	196759462
chr1	45283640	45286767
chr5	180588110	180590016
chr9	139779134	139783478
chr1	59219063	59223252
chr19	13047263	13052381
chr7	77323605	77327882
chr2	224411770	224415805
chr20	33290543	33294104
chr12	56614303	56619048
chr16	75466075	75469725
chr12	2903312	2906921
chr3	58033139	58039935
chr19	34744492	34746940
chr19	1017050	1023518
chr15	59396060	59399076
chr8	135723409	135727184
chr10	120512477	120515527
chr8	66555236	66558852
chr8	105599800	105602854
chr1	154908119	154911576
chr19	18431679	18435644
chr14	90419939	90423909
chr7	101523192	101528874
chr6	110499395	110503244
chr5	553818	556731
chr1	235131976	235135543
chr7	66766065	66770097
chr1	150896808	150900576
chr2	112454438	112457662
chr9	139837651	139840627
chr3	185444808	185451559
chr8	124405998	124410449
chr1	162658829	162662539
chr1	224619006	224623794
chr2	169102621	169105839
chr17	66286499	66289634
chr17	33414539	33418006
chr5	133878669	133892912
chr19	45581510	45584599
chr11	794612	798895
chr13	114879396	114882387
chr6	13613823	13616792
chr9	107688010	107691435
chr19	37062348	37066314
chr17	77004672	77007010
chr14	71372643	71376263
chr19	5170466	5176057
chr12	79255831	79260479
chr19	1810700	1814401
chr10	29945306	29951608
chr14	96967129	96971108
chr12	50220585	50223844
chr13	53224974	53228680
chr7	158654892	158659451
chr1	215739879	215744159
chr17	57837866	57843273
chr16	70556037	70559980
chr19	43966636	43970504
chr9	14319937	14323692
chr1	42799038	42802649
chr15	41951708	41954985
chr2	203774518	203777162
chr17	18162827	18165703
chr19	46170108	46175087
chr7	155436017	155439091
chr3	190302480	190306007
chr5	5421041	5424116
chr16	2477486	2481652
chr1	93643326	93648010
chr22	29104036	29112203
chr21	37800883	37804497
chr16	89766005	89769209
chr8	110550287	110554494
chrX	77040082	77044995
chr3	47842296	47845883
chr6	139347778	139351471
chr14	102727784	102732424
chr9	130828171	130832074
chr17	63555495	63558467
chr4	57330760	57335123
chr13	49463964	49468566
chr6	153321425	153325500
chr17	73890774	73893911
chr18	9824301	9829837
chr6	170860112	170865029
chr8	144909539	144912818
chr16	75031785	75035373
chr3	11176362	11180154
chr2	9693837	9697863
chr21	45146880	45150138
chr12	7022390	7026733
chr10	75010773	75014209
chr2	128050713	128053324
chr17	74378491	74382559
chrX	70584694	70588531
chr2	234881572	234886522
chr6	30613098	30616360
chr10	92615695	92620917
chr8	37913194	37918029
chr7	144531432	144534519
chr6	26320421	26324822
chr2	172948689	172951675
chr10	79149299	79154539
chr7	157099998	157104831
chr8	101799685	101803124
chr17	46905144	46909723
chr4	123841884	123845282
chr17	42146448	42149943
chr19	36617657	36621428
chr15	63333800	63342481
chr16	84732511	84735069
chr3	130464685	130468290
chr20	49545184	49548427
chr1	36105594	36109058
chr4	144256422	144259524
chr2	120516182	120519527
chr1	94311050	94314398
chr14	24613890	24617685
chr13	108517972	108521415
chr21	38443851	38446928
chr1	70818532	70822307
chr14	102552319	102554985
chr8	98786379	98790539
chr3	31572297	31576184
chr2	64869628	64873742
chr1	27068275	27072507
chr19	37327625	37330723
chr11	129012951	129016432
chr7	130526011	130534369
chr9	136855525	136859433
chr19	39320541	39324265
chr15	65594282	65598537
chr19	4121625	4125176
chr7	8007510	8011286
chr12	51564833	51568355
chr2	136498474	136501381
chr7	115993723	115999268
chr11	86509518	86515314
chr22	38002700	38006512
chr19	3358192	3361736
chr19	37707754	37710422
chr8	87518729	87522501
chr17	36713382	36716910
chr5	44807996	44810896
chr12	53773595	53777872
chr13	47125889	47129646
chr7	95985835	95989617
chr12	77155943	77159672
chr16	88868658	88871837
chr2	108363638	108365982
chr1	150038613	150041199
chr2	204102193	204106067
chr11	63447128	63451166
chr4	6909624	6912712
chr16	53131784	53136457
chr2	220082060	220085988
chr17	42732573	42735616
chr7	156684465	156687108
chr19	1069089	1073317
chr10	69522554	69525975
chr3	41239981	41243372
chr20	62257112	62260688
chr12	78332578	78339384
chr6	27485515	27488133
chr6	44229763	44234175
chr7	43622507	43627315
chr4	22514855	22518850
chr2	203498545	203501845
chr2	200818498	200821934
chr1	11864436	11866084
chr7	76006357	76010742
chr2	179342396	179346632
chr1	94267006	94271471
chr11	61128371	61131189
chr17	36979573	36983313
chr11	66622217	66625383
chr19	6742281	6746653
chr12	131354883	131358220
chr14	24608324	24612330
chr17	78227170	78230474
chr16	1728186	1732124
chr20	44460979	44464858
chr16	48417157	48420482
chr6	134494803	134498143
chr5	118404465	118408004
chr11	86746684	86750075
chr17	39845106	39848530
chr3	29321713	29328849
chr19	14443950	14446691
chr20	50365168	50370613
chr18	33075046	33079521
chr3	141204235	141207566
chr8	103248660	103253161
chr10	105725878	105730352
chr15	52391421	52397036
chrX	129114042	129118992
chr2	232529283	232532816
chr1	932947	938127
chr1	946949	951285
chr1	954125	957737
chr1	1277657	1285478
chr1	1708208	1711563
chr1	1818472	1824230
chr1	2242997	2247832
chr1	2476646	2479867
chr1	3815662	3818452
chr1	6444163	6448913
chr1	6548422	6554067
chr1	6659185	6664739
chr1	6672375	6677349
chr1	7357160	7363512
chr1	8071920	8091253
chr1	8104311	8109318
chr1	8133995	8139888
chr1	8141832	8145855
chr1	8145880	8159802
chr1	8193096	8199286
chr1	8240572	8245652
chr1	8253115	8259196
chr1	8268185	8274347
chr1	8922053	8942195
chr1	8948985	8952772
chr1	8958535	8961279
chr1	9599461	9602868
chr1	9948459	9956991
chr1	10001693	10005041
chr1	10092960	10098086
chr1	10269120	10272881
chr1	10530207	10536505
chr1	11712503	11716259
chr1	11740177	11743465
chr1	11795546	11798563
chr1	11966908	11970498
chr1	12676784	12680171
chr1	15478417	15482063
chr1	15502218	15508499
chr1	15662637	15669212
chr1	15676462	15685283
chr1	15735072	15747056
chr1	15849442	15854572
chr1	15941824	15947713
chr1	16120084	16129765
chr1	16158092	16163991
chr1	16172756	16177908
chr1	16464101	16469381
chr1	16469529	16484129
chr1	16488933	16496336
chr1	16497386	16504474
chr1	16506271	16511959
chr1	16531805	16535170
chr1	16692771	16696282
chr1	17214919	17217220
chr1	17228442	17233948
chr1	17761656	17767436
chr1	19252442	19256170
chr1	19335897	19339822
chr1	19534872	19538516
chr1	19810330	19813913
chr1	19922060	19924932
chr1	21109301	21115797
chr1	21499819	21505044
chr1	21648294	21654634
chr1	22107493	22111298
chr1	22261532	22270303
chr1	22349207	22353812
chr1	22378101	22381343
chr1	23424771	23431649
chr1	23493504	23497624
chr1	23520315	23526291
chr1	23668225	23670910
chr1	23692916	23698140
chr1	23879523	23891787
chr1	23900795	23905902
chr1	24115114	24119239
chr1	24284003	24288068
chr1	24305060	24308681
chr1	25572282	25575259
chr1	26600706	26608878
chr1	26798049	26801737
chr1	26826151	26829316
chr1	26944812	26948811
chr1	27016501	27025872
chr1	27112109	27116318
chr1	27190216	27193216
chr1	27690650	27694850
chr1	27814310	27819324
chr1	27863190	27873088
chr1	27927651	27931540
chr1	28572782	28577252
chr1	28695206	28697801
chr1	28762311	28769848
chr1	28830781	28840862
chr1	28905796	28910012
chr1	28992590	28996657
chr1	29062034	29066977
chr1	29209750	29214998
chr1	29447769	29452579
chr1	29504524	29510258
chr1	31623881	31629647
chr1	32108934	32112181
chr1	32178977	32181930
chr1	32395311	32412921
chr1	32418151	32422957
chr1	32477630	32482693
chr1	32536811	32540320
chr1	32643634	32648115
chr1	32755480	32759318
chr1	33115414	33118678
chr1	33277218	33285748
chr1	33802726	33817392
chr1	33896823	33902190
chr1	35653447	35659965
chr1	36021616	36025149
chr1	36182601	36186181
chr1	36394778	36398100
chr1	36614020	36618894
chr1	36619785	36624279
chr1	36814686	36820010
chr1	36836829	36842998
chr1	36849164	36855702
chr1	36866021	36868613
chr1	37938749	37947255
chr1	38154919	38159659
chr1	39567987	39574230
chr1	39648526	39662881
chr1	39855489	39867362
chr1	40504108	40507706
chr1	40914229	40917841
chr1	41155856	41160557
chr1	41172647	41179517
chr1	41338648	41346587
chr1	41444377	41447319
chr1	41706475	41709954
chr1	43146525	43153016
chr1	43387694	43391675
chr1	43669963	43673850
chr1	43812994	43816338
chr1	43823242	43827995
chr1	43831056	43835216
chr1	43835317	43840620
chr1	43918150	43921627
chr1	43994551	43998479
chr1	44171314	44175261
chr1	45095871	45100636
chr1	45204685	45207788
chr1	45238581	45243982
chr1	45271283	45277968
chr1	45475986	45480051
chr1	45767991	45773070
chr1	45803865	45807621
chr1	45984073	45990016
chr1	46015010	46017860
chr1	46048365	46053307
chr1	46150457	46155950
chr1	46267421	46270781
chr1	46595705	46601254
chr1	46644770	46652198
chr1	46767170	46772179
chr1	46803568	46807702
chr1	47776778	47781958
chr1	47797493	47802571
chr1	47901749	47904649
chr1	51432672	51438092
chr1	51438999	51446058
chr1	51700290	51704408
chr1	52341566	52346657
chr1	52519171	52523465
chr1	53017135	53021098
chr1	53790403	53794668
chr1	54409271	54413604
chr1	54870802	54875558
chr1	54953053	54955528
chr1	55679179	55683000
chr1	59246411	59252165
chr1	59279734	59283666
chr1	59313865	59317528
chr1	59615110	59619019
chr1	59760844	59765524
chr1	61541685	61550104
chr1	62900702	62906046
chr1	63787243	63790583
chr1	64125988	64130134
chr1	65884291	65889391
chr1	67394477	67400833
chr1	68148209	68153900
chr1	68295800	68300186
chr1	68345052	68351598
chr1	68694484	68699770
chr1	68842806	68852130
chr1	68960907	68964376
chr1	72746432	72751601
chr1	78146496	78150658
chr1	78442127	78447189
chr1	82164145	82175221
chr1	82264440	82270751
chr1	84763274	84769562
chr1	84970156	84973814
chr1	85315587	85322051
chr1	85742405	85746164
chr1	86041790	86051155
chr1	87168162	87172500
chr1	87238023	87246064
chr1	87793096	87798252
chr1	90370885	90377822
chr1	91485836	91489579
chr1	93543428	93546490
chr1	94143888	94149100
chr1	94156376	94161944
chr1	94165405	94170569
chr1	94243445	94248359
chr1	94788081	94794420
chr1	97186005	97189442
chr1	100502190	100505857
chr1	100816127	100819588
chr1	101358799	101363363
chr1	109370347	109375386
chr1	109631226	109636199
chr1	110161107	110165539
chr1	110878295	110883616
chr1	112936116	112940103
chr1	113159779	113165494
chr1	113215633	113219159
chr1	113241560	113251759
chr1	115052095	115055530
chr1	116914975	116922386
chr1	145393817	145400583
chr1	145469213	145473713
chr1	145540767	145544523
chr1	146642327	146646271
chr1	149221922	149225725
chr1	149855368	149862219
chr1	149907292	149913532
chr1	149980179	149983604
chr1	150204977	150210363
chr1	150334457	150340087
chr1	150532012	150538819
chr1	150546629	150553456
chr1	150573975	150580638
chr1	150581479	150590036
chr1	150943517	150952870
chr1	151030069	151034948
chr1	151040850	151046097
chr1	151166335	151173400
chr1	151251807	151256653
chr1	151298018	151301891
chr1	151317976	151321327
chr1	151427552	151433223
chr1	151960162	151968259
chr1	152005998	152010289
chr1	152017963	152022603
chr1	153503862	153508430
chr1	153535700	153542097
chr1	153578765	153587433
chr1	153641601	153646432
chr1	153699810	153703011
chr1	153892514	153897570
chr1	153934434	153937922
chr1	153938106	153941338
chr1	154150926	154156995
chr1	154190785	154195300
chr1	154296105	154300310
chr1	154578865	154582752
chr1	154932735	154936111
chr1	154939395	154951201
chr1	154970459	154979382
chr1	155056256	155059667
chr1	155106380	155110935
chr1	155143880	155148310
chr1	155161838	155166434
chr1	155176387	155180207
chr1	155195105	155198531
chr1	155212565	155216043
chr1	155222875	155226608
chr1	155241967	155248347
chr1	155276856	155282650
chr1	155287692	155295830
chr1	155531818	155534686
chr1	155657714	155660397
chr1	155945286	155950908
chr1	156021720	156025791
chr1	156072494	156077520
chr1	156081797	156101897
chr1	156425781	156428801
chr1	156467586	156477177
chr1	156628720	156632545
chr1	156713896	156723272
chr1	156735483	156739447
chr1	157961948	157965934
chr1	157977240	157982635
chr1	157985745	157992127
chr1	159892602	159896274
chr1	160230613	160233626
chr1	161013914	161017690
chr1	161083825	161090103
chr1	161100606	161105181
chr1	161367323	161370725
chr1	162506045	162514261
chr1	162529988	162535185
chr1	165598998	165602304
chr1	165795966	165799601
chr1	167190005	167192651
chr1	167682605	167687263
chr1	167903335	167907995
chr1	168146693	168150467
chr1	169073846	169084410
chr1	169861575	169864488
chr1	170499063	170503814
chr1	170675379	170680384
chr1	171453220	171456697
chr1	171709497	171714261
chr1	172500114	172504015
chr1	173792021	173797019
chr1	173831531	173839044
chr1	173989859	173993276
chr1	174965289	174972491
chr1	176173964	176177797
chr1	178693390	178696738
chr1	178993674	178996786
chr1	179093251	179100996
chr1	179197107	179200638
chr1	179849554	179853481
chr1	179921214	179925660
chr1	180469968	180473091
chr1	180990515	180993192
chr1	181056342	181061324
chr1	181068630	181075966
chr1	182806283	182811173
chr1	182989026	182994075
chr1	183438600	183443275
chr1	183602708	183606222
chr1	184019262	184022203
chr1	184759069	184764538
chr1	185124834	185128200
chr1	185284124	185288645
chr1	186154902	186159397
chr1	186343046	186346296
chr1	193026242	193030787
chr1	193091075	193093287
chr1	196576642	196579069
chr1	197113524	197117636
chr1	197168356	197172267
chr1	197742652	197746421
chr1	198124514	198129881
chr1	200377363	200381992
chr1	200383770	200387538
chr1	200588557	200591500
chr1	200637067	200640832
chr1	200706609	200710918
chr1	201428645	201432751
chr1	201681116	201685935
chr1	202774248	202778499
chr1	203594462	203598163
chr1	203763864	203768127
chr1	205262157	205271796
chr1	205715472	205720743
chr1	207222822	207227305
chr1	211429907	211435281
chr1	214722571	214727740
chr1	221611045	221615981
chr1	222883371	222887849
chr1	223899372	223906730
chr1	224684538	224688899
chr1	224728751	224733984
chr1	225838806	225844260
chr1	226248846	226252261
chr1	228269066	228274073
chr1	228782371	228785218
chr1	231551920	231559791
chr1	234734283	234751209
chr1	234790697	234796713
chr1	234857432	234863569
chr1	235113690	235121980
chr1	235491727	235494546
chr1	236070769	236078023
chr1	243416178	243421216
chr1	243429484	243434647
chr1	244011937	244015463
chr1	244995631	245001203
chr1	245021486	245030939
chr1	245132546	245136155
chr10	1093461	1098512
chr10	3108967	3117159
chr10	3135986	3142017
chr10	3816427	3827573
chr10	3844642	3855153
chr10	4702352	4707968
chr10	5853124	5857817
chr10	6315484	6320095
chr10	12082937	12086397
chr10	12235782	12240072
chr10	13387838	13391960
chr10	17007122	17011517
chr10	17063636	17069468
chr10	17239898	17246978
chr10	17251269	17261553
chr10	17266668	17279632
chr10	21650844	21656591
chr10	21783409	21786984
chr10	21813682	21818975
chr10	21821570	21825225
chr10	25008642	25014595
chr10	25232523	25243674
chr10	25347615	25355214
chr10	27442350	27447259
chr10	27527719	27533240
chr10	28819976	28823929
chr10	29920564	29926664
chr10	29932056	29939394
chr10	30022602	30027011
chr10	31606592	31610805
chr10	32214353	32220251
chr10	32224079	32235122
chr10	32343596	32346791
chr10	32633917	32637488
chr10	32733919	32737229
chr10	33241495	33254025
chr10	33267815	33276082
chr10	33290748	33296782
chr10	35414458	35418649
chr10	42969002	42973306
chr10	43888883	43896476
chr10	43898244	43906710
chr10	43930127	43933295
chr10	45472681	45478552
chr10	52381438	52386056
chr10	61664345	61669972
chr10	63657735	63665363
chr10	69643161	69646465
chr10	69832607	69836700
chr10	69850579	69861428
chr10	69861810	69870318
chr10	70086527	70097041
chr10	70165306	70168223
chr10	70319354	70323794
chr10	70659491	70662661
chr10	73618883	73623740
chr10	73647444	73650504
chr10	74017911	74022668
chr10	74030191	74038876
chr10	74054303	74060032
chr10	74077736	74084325
chr10	74112427	74116192
chr10	75253019	75257788
chr10	75501134	75505750
chr10	75531192	75534815
chr10	75645708	75651708
chr10	75663963	75677750
chr10	75724090	75728749
chr10	75756705	75761258
chr10	76583411	76588099
chr10	76869488	76873030
chr10	76968913	76972655
chr10	76993054	76996920
chr10	79260021	79275237
chr10	79385138	79392605
chr10	79394591	79398828
chr10	80731783	80735355
chr10	81961752	81969131
chr10	88514604	88518358
chr10	88729139	88732680
chr10	90638108	90644389
chr10	91059895	91064643
chr10	91085050	91098492
chr10	91173006	91175920
chr10	91402929	91406245
chr10	93099144	93102939
chr10	93168539	93171280
chr10	93410167	93414310
chr10	93555664	93560158
chr10	94049601	94052851
chr10	94349768	94355979
chr10	95194559	95202635
chr10	95215930	95227253
chr10	95227475	95237457
chr10	95237558	95242570
chr10	95254117	95260288
chr10	97887476	97891739
chr10	98345038	98349471
chr10	98589981	98594075
chr10	99050597	99053871
chr10	99299237	99304912
chr10	99472690	99475992
chr10	101378395	101383220
chr10	101535211	101546323
chr10	101723618	101746781
chr10	101752426	101771261
chr10	102103629	102118212
chr10	102127757	102136775
chr10	102755463	102760378
chr10	102790256	102793436
chr10	102818987	102827929
chr10	103575416	103579842
chr10	103872687	103876045
chr10	103876093	103881895
chr10	103890859	103896268
chr10	104152934	104160369
chr10	104179402	104181955
chr10	104401193	104407444
chr10	105674147	105679657
chr10	105876655	105881710
chr10	106013824	106017373
chr10	106084661	106100084
chr10	111966589	111971701
chr10	112255451	112264854
chr10	112286686	112293367
chr10	112630185	112634225
chr10	114709979	114719943
chr10	115438308	115441288
chr10	115611313	115616249
chr10	118763353	118765931
chr10	120835899	120841528
chr10	121073783	121078412
chr10	121353274	121358195
chr10	121409712	121420113
chr10	121630601	121633917
chr10	123685590	123688935
chr10	123871003	123874395
chr10	124609654	124617532
chr10	124635741	124640528
chr10	126479476	126482280
chr10	126845677	126850777
chr10	134142152	134146618
chr10	134257022	134262348
chr10	134479207	134485649
chr10	134496733	134500214
chr10	134587310	134591832
chr11	205964	210593
chr11	392413	397892
chr11	693562	696921
chr11	826050	835819
chr11	840507	847079
chr11	2948196	2952360
chr11	9382434	9387828
chr11	9592542	9597952
chr11	9779015	9782312
chr11	10314224	10317670
chr11	10323730	10331284
chr11	10827294	10832113
chr11	10877641	10881846
chr11	10919342	10923537
chr11	11862362	11866294
chr11	12712675	12717921
chr11	17372612	17377015
chr11	18404147	18407655
chr11	18413794	18422121
chr11	19732209	19737773
chr11	20383803	20390824
chr11	27717507	27724310
chr11	27738037	27742345
chr11	27952564	27958973
chr11	28126657	28133299
chr11	32111311	32115211
chr11	32912399	32917598
chr11	33181053	33186409
chr11	33277006	33282081
chr11	33708859	33717627
chr11	33720303	33729292
chr11	33752925	33760468
chr11	34071180	34077597
chr11	34936515	34939672
chr11	34996055	35001388
chr11	35049805	35055731
chr11	35103051	35107952
chr11	35159377	35178979
chr11	35179032	35197720
chr11	35197780	35203238
chr11	35637903	35646713
chr11	35682123	35686270
chr11	46139280	46145620
chr11	46257422	46261868
chr11	46263321	46266379
chr11	47234345	47238720
chr11	47289220	47293230
chr11	47529343	47541042
chr11	47786129	47790703
chr11	57087672	57094977
chr11	57433319	57438240
chr11	58339189	58350051
chr11	58909289	58913515
chr11	59312222	59321488
chr11	59322599	59330065
chr11	59433968	59438874
chr11	60925710	60932402
chr11	61195658	61199122
chr11	61581593	61586070
chr11	62305309	62316136
chr11	62318708	62329493
chr11	62337715	62343726
chr11	62365820	62370053
chr11	62377811	62381539
chr11	62431312	62441116
chr11	62491287	62498384
chr11	62552864	62557008
chr11	62605994	62610318
chr11	62620285	62626218
chr11	62646253	62652465
chr11	63429886	63440099
chr11	63528498	63537507
chr11	63948074	63953254
chr11	64007268	64012150
chr11	64012154	64015872
chr11	64035164	64038593
chr11	64051021	64054797
chr11	64070285	64075256
chr11	64083511	64087589
chr11	64121746	64127647
chr11	64543290	64548610
chr11	64617838	64626529
chr11	64634918	64639799
chr11	64780055	64783206
chr11	64806743	64811374
chr11	64850201	64854117
chr11	64947516	64950778
chr11	65081638	65085997
chr11	65147352	65155132
chr11	65182989	65201126
chr11	65204768	65214476
chr11	65221211	65228203
chr11	65237333	65277814
chr11	65322252	65329277
chr11	65335266	65346076
chr11	65379904	65382944
chr11	65418913	65422135
chr11	65428633	65432809
chr11	65477710	65482266
chr11	65623030	65630252
chr11	65654658	65672239
chr11	65673124	65689176
chr11	65768483	65771349
chr11	65835849	65840239
chr11	66034161	66037660
chr11	66054906	66058141
chr11	66078475	66082012
chr11	66137304	66141338
chr11	66382675	66387049
chr11	66444452	66446934
chr11	67005878	67011148
chr11	67053829	67057817
chr11	67118474	67125367
chr11	67139471	67143621
chr11	67167639	67170786
chr11	67230291	67233593
chr11	67270810	67277156
chr11	67776391	67782785
chr11	67793955	67799979
chr11	67978528	67982238
chr11	68605025	68610117
chr11	69060089	69071852
chr11	69452576	69460593
chr11	70048683	70051487
chr11	70243109	70247579
chr11	71932961	71937154
chr11	72523469	72527232
chr11	72850361	72855319
chr11	73017397	73021194
chr11	73488819	73492535
chr11	73497124	73501211
chr11	73690247	73696125
chr11	74202593	74206479
chr11	74458734	74462313
chr11	75271551	75276567
chr11	77528812	77533567
chr11	78126273	78129995
chr11	82610006	82613740
chr11	82868049	82872537
chr11	85337489	85340847
chr11	85373869	85377320
chr11	85774906	85782559
chr11	85954211	85958165
chr11	86380039	86385010
chr11	86447735	86457050
chr11	93470759	93476364
chr11	93865998	93870909
chr11	94276023	94279679
chr11	95521005	95525420
chr11	95974255	95978381
chr11	96035407	96043214
chr11	101978808	101984685
chr11	102185966	102194280
chr11	102213727	102219243
chr11	102321392	102325231
chr11	102468787	102471999
chr11	104836710	104840753
chr11	107429851	107439424
chr11	107709276	107715364
chr11	107726836	107731747
chr11	108091269	108096532
chr11	108366735	108370449
chr11	110164798	110169022
chr11	111501242	111509160
chr11	111603307	111608263
chr11	111894553	111897134
chr11	116642194	116645507
chr11	117013777	117019250
chr11	118304447	118307077
chr11	118658573	118662880
chr11	118777376	118801749
chr11	118886621	118891621
chr11	118963054	118966355
chr11	118970327	118975031
chr11	119075300	119078598
chr11	120205581	120211416
chr11	122004096	122042760
chr11	122042887	122069683
chr11	122069822	122074937
chr11	122525564	122528313
chr11	122926898	122937043
chr11	123299263	123306466
chr11	123313851	123332571
chr11	123333726	123356125
chr11	124668522	124672012
chr11	125494578	125498009
chr11	125754564	125761349
chr11	128075442	128083491
chr11	128375808	128381242
chr11	128389994	128394432
chr11	129506404	129515783
chr11	129870319	129875875
chr11	134092166	134095945
chr12	495423	500513
chr12	678152	682235
chr12	857939	867314
chr12	1061030	1064569
chr12	1097435	1102339
chr12	1580632	1587366
chr12	1698403	1706339
chr12	2984824	2989691
chr12	3066091	3071180
chr12	6322722	6328284
chr12	6386971	6391924
chr12	6439004	6453735
chr12	6470091	6474034
chr12	6476288	6487214
chr12	6601268	6606560
chr12	6638583	6649072
chr12	6711521	6718227
chr12	6796007	6800191
chr12	6859891	6864614
chr12	6871275	6878833
chr12	6958441	6964997
chr12	6975071	6979628
chr12	6979679	6983884
chr12	7033072	7039805
chr12	7051237	7055645
chr12	7076583	7082535
chr12	7340107	7343267
chr12	8083894	8090131
chr12	8119786	8124459
chr12	8177629	8181835
chr12	8848646	8852046
chr12	9065018	9069017
chr12	9799386	9805169
chr12	10363407	10368476
chr12	10514949	10519575
chr12	10867655	10877302
chr12	11321041	11326338
chr12	11800173	11804601
chr12	12713270	12717678
chr12	12763001	12766755
chr12	12847977	12851980
chr12	12866954	12883480
chr12	12989033	12995694
chr12	13022424	13028507
chr12	13249792	13256327
chr12	13347332	13353045
chr12	13353757	13363827
chr12	14407959	14414050
chr12	14718293	14723244
chr12	14921588	14930884
chr12	15940597	15943767
chr12	16033577	16038338
chr12	19280925	19285444
chr12	19591738	19595731
chr12	22695895	22699085
chr12	22776936	22779811
chr12	25537314	25540778
chr12	26109199	26114016
chr12	26274392	26280571
chr12	26423827	26429355
chr12	26984796	26987422
chr12	27482113	27489633
chr12	27674957	27679552
chr12	27698360	27711256
chr12	27765811	27774064
chr12	28341908	28345716
chr12	29299886	29303274
chr12	30905156	30909443
chr12	30944782	30952038
chr12	31269777	31273711
chr12	31475567	31480082
chr12	31668776	31675812
chr12	31739484	31745380
chr12	31752059	31758853
chr12	31802849	31807166
chr12	31810902	31814260
chr12	31879920	31891788
chr12	31898791	31905904
chr12	32111037	32115085
chr12	32258753	32262397
chr12	32829876	32833816
chr12	32906520	32910379
chr12	39295965	39302402
chr12	39833745	39838665
chr12	40617245	40621443
chr12	42630655	42633893
chr12	44198589	44201778
chr12	45607264	45615813
chr12	45624352	45630378
chr12	46118690	46128244
chr12	46380678	46387474
chr12	46658364	46664495
chr12	46754452	46768965
chr12	46774407	46781974
chr12	46820707	46829940
chr12	46863334	46869459
chr12	46914046	46921152
chr12	46940040	46945992
chr12	46946010	46954336
chr12	47471886	47482980
chr12	48201415	48217326
chr12	48498054	48502367
chr12	49107234	49112160
chr12	49348310	49352382
chr12	49410916	49415067
chr12	49450062	49456519
chr12	49462008	49465658
chr12	49522580	49528316
chr12	49656565	49664589
chr12	49758407	49764626
chr12	50095711	50102235
chr12	50476054	50483993
chr12	50792686	50797285
chr12	50924059	50929483
chr12	51155335	51160092
chr12	51631577	51634788
chr12	51662400	51666984
chr12	51784095	51790492
chr12	52537258	52547317
chr12	52574263	52589129
chr12	53295899	53299627
chr12	53341531	53345259
chr12	53397673	53403658
chr12	53439527	53444393
chr12	53490258	53493544
chr12	53571917	53577142
chr12	53610070	53618611
chr12	53713737	53716908
chr12	53764005	53766979
chr12	53833475	53837298
chr12	53844220	53849909
chr12	53891381	53897346
chr12	54402237	54416302
chr12	54608107	54612185
chr12	54650487	54657218
chr12	54671139	54678469
chr12	54761873	54765187
chr12	54810220	54818771
chr12	56119793	56124876
chr12	56319013	56323680
chr12	56508314	56514322
chr12	56544413	56548185
chr12	56549851	56555669
chr12	56581205	56585890
chr12	56725739	56729757
chr12	57021866	57025050
chr12	57025150	57032492
chr12	57077714	57083672
chr12	57113139	57121020
chr12	57478645	57484254
chr12	57852090	57857199
chr12	57911733	57918787
chr12	58136885	58139920
chr12	58164195	58167673
chr12	58237939	58241543
chr12	62994785	63000948
chr12	63123899	63128702
chr12	63177600	63182947
chr12	64308880	64314175
chr12	64770969	64785951
chr12	64795996	64803013
chr12	64844855	64847909
chr12	65000708	65006714
chr12	65062702	65076231
chr12	65995246	66000556
chr12	66040736	66054370
chr12	66130411	66137549
chr12	66214710	66223121
chr12	66282509	66292590
chr12	66561279	66565314
chr12	67661294	67665379
chr12	68041083	68045269
chr12	69003603	69008923
chr12	69200242	69203666
chr12	70635338	70639042
chr12	72055752	72060306
chr12	76049718	76056049
chr12	76113835	76121189
chr12	76336943	76343649
chr12	76343733	76349997
chr12	76367854	76381626
chr12	76410735	76430014
chr12	76474932	76481821
chr12	77452637	77460907
chr12	80081355	80086939
chr12	80326819	80330701
chr12	89741852	89749540
chr12	90100342	90104751
chr12	92524825	92539660
chr12	93962787	93968036
chr12	95593920	95602864
chr12	95605404	95611450
chr12	96335266	96337941
chr12	96586305	96593517
chr12	96610330	96617079
chr12	96791339	96796735
chr12	96818415	96823747
chr12	98895977	98899928
chr12	98907309	98913498
chr12	99035905	99041121
chr12	104349630	104353355
chr12	104608818	104618333
chr12	104669062	104677104
chr12	104677478	104687607
chr12	104688312	104698853
chr12	104995888	105000734
chr12	107166904	107169877
chr12	107348053	107352223
chr12	109121307	109129652
chr12	109215233	109222876
chr12	109229845	109235221
chr12	109239453	109251901
chr12	110717659	110723889
chr12	110839670	110843210
chr12	110904778	110908578
chr12	110936834	110941537
chr12	111833562	111838433
chr12	111838845	111853498
chr12	112034739	112039561
chr12	113621037	113625248
chr12	116969871	116973589
chr12	118421823	118427238
chr12	118497075	118500568
chr12	118810857	118816362
chr12	120552851	120557967
chr12	120631210	120640841
chr12	120661164	120692461
chr12	120692531	120704354
chr12	120727636	120732285
chr12	120905634	120909447
chr12	121123137	121127087
chr12	121974017	121977426
chr12	122063487	122069251
chr12	122229311	122245170
chr12	122500314	122505194
chr12	122882312	122886675
chr12	122905028	122908910
chr12	122983230	122986681
chr12	123370414	123377585
chr12	123458373	123461616
chr12	123715775	123719969
chr12	123754275	123757648
chr12	123846988	123851882
chr12	124715803	124720874
chr12	124867977	124879332
chr12	125000162	125005218
chr12	125020948	125032388
chr12	125048498	125053449
chr12	125398143	125409477
chr12	125411044	125414660
chr12	125421962	125426942
chr12	132312361	132319041
chr13	25084605	25087851
chr13	28022455	28026598
chr13	28710876	28715301
chr13	31037088	31041736
chr13	31189420	31193523
chr13	31618658	31622131
chr13	33111439	33114427
chr13	34728347	34733120
chr13	36917803	36921960
chr13	37572318	37576768
chr13	41632163	41637761
chr13	45147587	45154149
chr13	45283058	45290487
chr13	45490192	45494972
chr13	45912642	45917173
chr13	48802705	48808652
chr13	48875947	48879799
chr13	49548290	49554869
chr13	50696646	50701771
chr13	52025071	52027314
chr13	53027329	53031847
chr13	60968983	60973461
chr13	64648867	64653596
chr13	72438211	72442583
chr13	74706186	74711073
chr13	80508334	80513734
chr13	80910301	80918655
chr13	91998757	92002785
chr13	93878075	93883103
chr13	97905510	97915011
chr13	98626890	98630612
chr13	100147455	100155110
chr13	100619738	100624127
chr13	101043401	101048929
chr13	103496896	103500582
chr13	111365481	111367845
chr13	111564615	111568811
chr13	113240615	113243670
chr13	113861810	113865839
chr13	114828900	114835269
chr13	114892162	114898865
chr13	115045798	115048910
chr14	20879657	20883051
chr14	21148373	21155141
chr14	21537252	21540623
chr14	23338810	23342898
chr14	23475212	23480251
chr14	23562608	23566415
chr14	24582488	24585256
chr14	24700022	24703985
chr14	24709265	24713638
chr14	24834050	24838724
chr14	24897835	24901733
chr14	29232946	29239109
chr14	31493684	31498482
chr14	31674991	31679291
chr14	32544139	32548115
chr14	35449409	35453756
chr14	35589239	35593533
chr14	35869486	35876897
chr14	39734842	39737820
chr14	45718774	45725077
chr14	50064178	50067121
chr14	50085660	50089946
chr14	50098718	50103940
chr14	50233092	50236421
chr14	50326830	50331467
chr14	50358276	50363321
chr14	50436787	50443672
chr14	50465506	50472372
chr14	50526028	50530181
chr14	50696104	50700017
chr14	51409585	51412367
chr14	51860418	51866605
chr14	52116213	52121582
chr14	53255686	53260011
chr14	53415464	53419162
chr14	54954040	54957391
chr14	55031008	55038304
chr14	55116462	55121887
chr14	55516522	55520727
chr14	55568318	55576582
chr14	55912473	55917698
chr14	56044663	56048914
chr14	57734667	57737729
chr14	58709961	58715109
chr14	58765109	58767302
chr14	58891846	58896209
chr14	59946656	59953350
chr14	60294986	60300195
chr14	60555709	60563051
chr14	60713264	60717912
chr14	61187209	61192070
chr14	61446632	61450454
chr14	61568135	61572601
chr14	61643921	61647601
chr14	62026058	62033665
chr14	62162129	62165889
chr14	64008548	64011446
chr14	64105348	64109933
chr14	64803232	64806959
chr14	64966254	64974071
chr14	65004979	65008254
chr14	65877498	65881142
chr14	67875891	67882056
chr14	68601978	68611522
chr14	68695659	68702280
chr14	69012746	69016151
chr14	69250732	69264656
chr14	69280742	69284171
chr14	69415202	69423707
chr14	69440597	69447765
chr14	69617524	69621162
chr14	70232749	70235931
chr14	73392268	73398812
chr14	73712032	73716412
chr14	74222110	74228930
chr14	75036918	75041244
chr14	75742915	75746674
chr14	75759953	75763368
chr14	77382210	77387512
chr14	77412287	77418278
chr14	77418693	77432140
chr14	77487581	77512425
chr14	77785626	77790318
chr14	81683679	81690153
chr14	91523343	91527063
chr14	91578963	91587792
chr14	91974170	91978484
chr14	92504287	92508247
chr14	93580759	93583689
chr14	95063968	95069627
chr14	100702248	100708290
chr14	100903855	100912816
chr14	100936892	100945872
chr14	101154399	101161352
chr14	102273647	102279144
chr14	102428093	102435487
chr14	102742857	102752371
chr14	102779493	102787674
chr14	103056400	103061803
chr14	103241824	103247484
chr14	103798341	103803625
chr14	103850454	103854412
chr14	103986637	103989667
chr14	104089671	104097534
chr14	105432643	105445642
chr14	105479699	105487537
chr14	105487646	105498339
chr14	105863042	105866302
chr14	105946192	105949475
chr14	105954803	105958992
chr15	29961706	29970541
chr15	30112190	30116046
chr15	31616931	31621806
chr15	33158335	33165103
chr15	34657933	34660943
chr15	37389922	37396175
chr15	38542348	38547632
chr15	40211053	40214014
chr15	40224108	40228720
chr15	40629555	40634268
chr15	40634330	40637727
chr15	40873690	40877448
chr15	41406932	41410079
chr15	41623325	41627338
chr15	41911449	41915713
chr15	42564189	42568793
chr15	44716911	44721805
chr15	45018095	45023171
chr15	45489288	45494215
chr15	45745689	45751371
chr15	50644593	50649985
chr15	52310158	52316141
chr15	56534525	56539170
chr15	57208678	57212919
chr15	59224084	59227525
chr15	59481253	59486079
chr15	60660452	60671340
chr15	60671344	60694268
chr15	63185970	63190403
chr15	63795170	63798658
chr15	64384545	64389629
chr15	65117098	65121696
chr15	66082879	66086546
chr15	66160548	66165854
chr15	66794874	66798851
chr15	66992599	66996801
chr15	67356865	67362164
chr15	67392977	67404298
chr15	67405735	67428915
chr15	67812510	67815397
chr15	69107313	69114917
chr15	69595735	69600303
chr15	69743086	69747561
chr15	70390358	70394688
chr15	71144263	71147518
chr15	71585266	71590364
chr15	72517438	72525799
chr15	72526133	72531958
chr15	72765086	72768475
chr15	75744271	75746547
chr15	75746561	75749293
chr15	75869559	75872671
chr15	75916481	75919457
chr15	79163883	79168422
chr15	82336714	82340325
chr15	83476126	83480461
chr15	85522743	85526394
chr15	90703880	90712716
chr15	90725871	90730065
chr15	90742979	90759105
chr15	90806919	90811310
chr15	91411823	91417576
chr15	91472317	91476671
chr15	93343366	93349266
chr15	93349336	93355547
chr15	93362284	93366658
chr15	93373703	93377561
chr15	93445181	93454425
chr15	96176177	96180747
chr15	96867636	96885172
chr15	99189744	99193852
chr15	99662003	99666142
chr16	125913	129023
chr16	445448	453485
chr16	574681	579867
chr16	636827	641090
chr16	685417	688205
chr16	728350	732145
chr16	768617	772363
chr16	776269	779405
chr16	1357904	1361919
chr16	1736528	1744155
chr16	1753726	1758388
chr16	1819136	1825025
chr16	2008120	2016556
chr16	2197727	2205510
chr16	2299864	2302976
chr16	2317356	2320919
chr16	2522948	2525918
chr16	2580953	2584339
chr16	2799219	2807865
chr16	2825765	2828898
chr16	2953142	2955474
chr16	2961067	2968269
chr16	3069112	3074908
chr16	3199060	3203512
chr16	3206549	3210865
chr16	3236799	3242260
chr16	3311991	3315422
chr16	3331673	3335382
chr16	3354041	3356750
chr16	3506885	3509510
chr16	4320024	4324965
chr16	4363447	4368445
chr16	4523653	4529004
chr16	4663183	4667621
chr16	4991846	4996819
chr16	8941287	8947195
chr16	8956058	8966582
chr16	9139767	9147870
chr16	9159688	9165899
chr16	9169264	9173912
chr16	9185405	9190745
chr16	11587908	11593100
chr16	11835207	11838835
chr16	11889407	11893079
chr16	12006791	12011520
chr16	14722617	14728185
chr16	15581208	15589367
chr16	15735361	15740080
chr16	18798141	18803029
chr16	18813045	18817826
chr16	19123471	19129623
chr16	19531510	19536591
chr16	20817063	20819963
chr16	20910321	20913698
chr16	21311256	21315515
chr16	21962830	21966141
chr16	23689059	23693365
chr16	24739580	24742683
chr16	25058805	25063998
chr16	25267171	25270785
chr16	28221236	28225232
chr16	28832153	28839086
chr16	28872973	28876730
chr16	28935502	28938649
chr16	29800719	29804533
chr16	29813784	29837960
chr16	29909712	29914058
chr16	29953942	29958525
chr16	29971665	29975019
chr16	30005435	30008731
chr16	30073420	30082719
chr16	30100503	30105148
chr16	30364861	30368984
chr16	30386790	30391815
chr16	30536146	30540686
chr16	30568359	30571354
chr16	30619866	30622914
chr16	30660840	30665923
chr16	30667234	30674270
chr16	30708314	30713175
chr16	30785977	30789149
chr16	30903621	30909873
chr16	30931484	30937571
chr16	30958982	30962118
chr16	30967091	30970644
chr16	31005396	31010991
chr16	31082232	31087274
chr16	31189781	31195884
chr16	31462577	31473040
chr16	31884247	31893687
chr16	56639322	56645986
chr16	66582420	66588160
chr16	66905041	66911375
chr16	67203105	67209054
chr16	67277171	67283381
chr16	67310140	67314400
chr16	67594641	67599146
chr16	67874937	67882406
chr16	69163652	69167333
chr16	69596889	69602894
chr16	69757064	69762666
chr16	71321701	71324607
chr16	71840848	71844383
chr16	71927221	71931479
chr16	73021788	73026656
chr16	74328842	74333731
chr16	74733387	74736381
chr16	75018043	75021725
chr16	75043776	75048785
chr16	75277369	75286659
chr16	75337309	75342489
chr16	75680301	75684893
chr16	77245041	77248669
chr16	81039095	81043094
chr16	81108871	81112094
chr16	83984622	83988655
chr16	84148718	84152017
chr16	84532488	84540417
chr16	84632621	84639194
chr16	84759121	84769330
chr16	85586103	85591446
chr16	85643687	85650387
chr16	85831926	85834554
chr16	87983660	87986918
chr16	88365292	88369099
chr16	88728278	88730877
chr16	88846645	88852639
chr16	88875674	88880683
chr16	89306177	89309018
chr16	89380079	89394044
chr16	89554336	89557125
chr16	89573160	89576556
chr16	89623505	89633353
chr16	89639962	89644086
chr16	89722798	89725601
chr16	89785255	89790501
chr16	89938470	89942048
chr16	89981308	89992864
chr16	90084479	90090294
chr17	765055	768582
chr17	1011201	1016729
chr17	1299711	1305697
chr17	1387532	1395581
chr17	1616554	1619655
chr17	1619747	1622787
chr17	2205732	2209389
chr17	2238580	2242227
chr17	2294856	2306731
chr17	2494966	2499347
chr17	4267922	4271116
chr17	4841976	4845886
chr17	4847001	4855658
chr17	4869152	4873721
chr17	6914811	6919509
chr17	7116898	7125654
chr17	7136317	7143094
chr17	7151794	7157163
chr17	7208087	7214357
chr17	7253376	7256547
chr17	7379440	7384569
chr17	7386129	7390295
chr17	7485361	7489619
chr17	7587956	7591541
chr17	7736537	7742300
chr17	7744292	7749118
chr17	7758498	7762613
chr17	7786940	7792894
chr17	8021467	8032058
chr17	8088773	8094614
chr17	8121432	8129123
chr17	8148727	8153663
chr17	15856092	15863674
chr17	16117360	16121443
chr17	16187468	16191739
chr17	16318102	16324669
chr17	17053082	17056904
chr17	17584016	17587968
chr17	17593591	17603389
chr17	17683638	17688704
chr17	17719553	17732263
chr17	17736762	17745668
chr17	17821740	17827329
chr17	17858661	17864875
chr17	18084094	18092423
chr17	18160051	18162757
chr17	18905712	18909452
chr17	19278784	19282738
chr17	19548458	19555920
chr17	19655217	19658567
chr17	19879981	19884227
chr17	20942426	20948632
chr17	21184913	21194322
chr17	25619649	25623939
chr17	27043327	27050885
chr17	27051022	27058242
chr17	27069211	27074600
chr17	27274923	27278754
chr17	27618205	27622304
chr17	27915121	27921469
chr17	28254358	28259284
chr17	29419990	29423915
chr17	29885072	29890100
chr17	29920555	29927410
chr17	33568709	33573206
chr17	33913448	33917895
chr17	34887993	34893235
chr17	34899054	34904325
chr17	35205296	35209458
chr17	35275205	35280668
chr17	35847564	35852807
chr17	36859947	36863325
chr17	36902571	36908868
chr17	37022640	37032477
chr17	37351722	37358609
chr17	38254027	38258254
chr17	38276522	38281406
chr17	39966637	39971110
chr17	40167246	40172964
chr17	40570797	40576474
chr17	40669211	40674907
chr17	40829232	40833048
chr17	41321313	41326066
chr17	41433259	41440460
chr17	42274612	42279103
chr17	42294243	42299584
chr17	42578564	42582217
chr17	42632371	42635812
chr17	42784659	42788421
chr17	42869302	42876665
chr17	42896996	42908751
chr17	43021652	43026432
chr17	43136537	43141414
chr17	43222871	43230250
chr17	43235005	43239100
chr17	43246843	43252099
chr17	43366384	43377207
chr17	43387567	43394638
chr17	43394673	43400133
chr17	43445285	43452882
chr17	43660158	43663435
chr17	44268540	44272451
chr17	45400467	45403274
chr17	45694496	45701585
chr17	45727091	45732589
chr17	45769560	45773159
chr17	45973441	45975472
chr17	46123303	46134599
chr17	46174825	46180871
chr17	46182862	46186898
chr17	46612328	46635324
chr17	46652013	46665794
chr17	46679429	46683633
chr17	46685808	46691714
chr17	46982968	46990831
chr17	47020403	47023108
chr17	47071894	47079604
chr17	47267519	47272746
chr17	47436718	47440663
chr17	47721370	47726508
chr17	47752973	47756278
chr17	47864174	47866585
chr17	48102980	48107138
chr17	48120233	48146190
chr17	48170583	48173887
chr17	48223086	48231351
chr17	48448906	48452191
chr17	48500984	48505684
chr17	48736686	48741330
chr17	48783631	48788409
chr17	48795202	48800557
chr17	48940174	48946904
chr17	49193122	49202787
chr17	49229237	49234007
chr17	49241936	49245756
chr17	49334886	49342138
chr17	54909488	54913674
chr17	54988901	54995117
chr17	55160715	55164693
chr17	55332419	55336223
chr17	55950981	55958155
chr17	56023193	56029717
chr17	56029731	56033794
chr17	56061560	56067727
chr17	56079318	56087058
chr17	56159657	56163469
chr17	56593753	56598175
chr17	57181318	57186745
chr17	57228344	57232979
chr17	57233001	57243004
chr17	57694510	57706193
chr17	57781263	57788531
chr17	57830252	57837842
chr17	57843368	57850235
chr17	57858868	57871435
chr17	57896408	57919018
chr17	57919465	57925654
chr17	58153721	58162037
chr17	58466443	58472148
chr17	58601151	58604846
chr17	58674923	58680949
chr17	59485706	59491937
chr17	60139652	60144068
chr17	61509330	61514428
chr17	61626033	61630220
chr17	61817540	61821081
chr17	61849765	61854720
chr17	61902924	61907300
chr17	62221402	62226061
chr17	62496992	62504887
chr17	62656963	62671007
chr17	62674396	62682614
chr17	62695855	62708877
chr17	62969821	62972906
chr17	63050043	63055093
chr17	64502968	64507455
chr17	65239686	65243435
chr17	65371911	65376370
chr17	65415863	65420989
chr17	65433216	65440901
chr17	65820100	65824255
chr17	65988355	65993245
chr17	66506327	66511722
chr17	69970337	69973351
chr17	70114484	70123998
chr17	70380621	70394796
chr17	70399775	70405751
chr17	70413777	70422724
chr17	71187390	71190367
chr17	71226964	71230294
chr17	71284641	71290567
chr17	71299290	71309255
chr17	72867747	72870880
chr17	73027531	73033107
chr17	73118464	73122848
chr17	73126293	73129897
chr17	73145714	73152536
chr17	73175636	73180773
chr17	73199905	73203435
chr17	73509900	73513539
chr17	73773561	73784377
chr17	73849092	73853182
chr17	73870316	73875633
chr17	73974349	73977092
chr17	74258402	74265734
chr17	74493005	74498598
chr17	74552553	74556889
chr17	74720700	74725118
chr17	74727260	74736212
chr17	75117640	75126847
chr17	75129894	75139690
chr17	75280240	75286522
chr17	75314345	75322289
chr17	76164003	76166503
chr17	76309505	76314442
chr17	76347061	76357674
chr17	76587815	76591337
chr17	77765641	77769047
chr17	77783507	77788461
chr17	77810146	77815059
chr17	78118230	78122524
chr17	78234521	78238030
chr17	78427624	78430028
chr17	78760740	78770161
chr17	78799065	78809669
chr17	78828732	78833168
chr17	79317048	79321026
chr17	79366621	79374896
chr17	79392637	79398528
chr17	79475767	79484594
chr17	79518424	79521878
chr17	79601801	79604952
chr17	79632016	79635649
chr17	79823734	79831389
chr17	79846515	79851316
chr17	79854188	79858191
chr17	79879513	79883544
chr17	79883630	79887070
chr17	79933516	79937276
chr17	80052647	80058162
chr17	80168898	80176957
chr17	80185530	80191530
chr17	80224843	80233778
chr17	80249287	80253138
chr17	80253943	80257767
chr17	80476523	80480374
chr17	80604934	80607994
chr18	267077	269508
chr18	655451	661101
chr18	810293	813654
chr18	2569625	2574501
chr18	2653786	2658879
chr18	2904617	2908019
chr18	3011635	3016352
chr18	3245193	3251128
chr18	3260010	3264957
chr18	3445665	3457612
chr18	3589580	3600764
chr18	3601053	3609915
chr18	3617612	3628785
chr18	3647400	3657340
chr18	5293971	5298216
chr18	8703793	8710569
chr18	9015483	9021014
chr18	9100731	9105013
chr18	9135052	9139410
chr18	9473532	9477355
chr18	9611829	9617882
chr18	9740592	9744995
chr18	9912252	9917027
chr18	11855888	11861636
chr18	12293505	12297888
chr18	12304972	12311447
chr18	12881685	12885382
chr18	12988809	12993528
chr18	13724781	13728412
chr18	19178110	19181984
chr18	19319296	19322719
chr18	19746720	19751419
chr18	20044549	20051716
chr18	20130630	20134064
chr18	20135901	20143675
chr18	21163884	21168270
chr18	21718213	21720752
chr18	23668221	23672109
chr18	24127588	24130963
chr18	29256997	29267636
chr18	29670727	29675738
chr18	43380378	43384938
chr18	45455662	45459436
chr18	52441572	52446203
chr18	53252399	53258024
chr18	57548722	57556852
chr18	57564328	57569004
chr18	60188724	60194861
chr18	61635355	61639360
chr18	68048682	68054230
chr18	72263392	72266866
chr18	72918584	72924631
chr18	74202473	74208318
chr18	74531764	74535651
chr18	74764552	74769860
chr18	74771549	74785294
chr18	74809706	74817538
chr18	74835476	74845768
chr19	288280	292811
chr19	506186	509379
chr19	529960	534187
chr19	570781	577923
chr19	678699	682263
chr19	796066	803267
chr19	924343	928414
chr19	1025448	1029383
chr19	1098720	1108119
chr19	1128874	1133780
chr19	1171087	1186701
chr19	1247155	1256273
chr19	1256414	1263754
chr19	1264308	1272093
chr19	1272094	1277223
chr19	1406219	1411644
chr19	1437179	1446838
chr19	1590121	1593999
chr19	1649800	1653870
chr19	1744837	1749680
chr19	1852401	1865894
chr19	1939056	1943741
chr19	2055324	2063279
chr19	2160375	2170454
chr19	2234883	2240173
chr19	2269461	2274326
chr19	2454330	2458639
chr19	2460523	2464115
chr19	2473860	2479671
chr19	2539246	2545012
chr19	3034388	3038673
chr19	3059752	3063879
chr19	3365226	3370530
chr19	3504263	3508473
chr19	3572857	3574784
chr19	3760586	3764038
chr19	3978986	3988712
chr19	4057576	4065997
chr19	4066071	4068743
chr19	4633010	4637111
chr19	4692326	4697622
chr19	4721820	4726944
chr19	4865936	4873264
chr19	4908581	4917180
chr19	5717064	5722431
chr19	5826163	5829716
chr19	6737897	6742098
chr19	7597014	7601423
chr19	7933049	7940138
chr19	7967360	7971167
chr19	7980835	7985602
chr19	8426570	8430039
chr19	8576211	8580726
chr19	10398105	10402275
chr19	10442196	10446567
chr19	10525616	10533094
chr19	10610787	10614760
chr19	10674954	10681061
chr19	10763222	10767452
chr19	10945387	10948786
chr19	11070195	11073332
chr19	11197277	11211361
chr19	11247871	11251213
chr19	11252112	11256987
chr19	11484381	11495912
chr19	12776751	12782081
chr19	12831069	12835621
chr19	12843582	12849245
chr19	12885568	12891299
chr19	12892098	12906483
chr19	12943372	12947958
chr19	13226061	13232239
chr19	13259564	13268940
chr19	13270091	13285056
chr19	13506895	13513224
chr19	13839336	13843442
chr19	13904983	13909742
chr19	13943319	13956444
chr19	13956554	13967914
chr19	14182334	14186689
chr19	14199866	14203761
chr19	14491021	14497092
chr19	14525637	14531475
chr19	14625945	14632481
chr19	15217050	15219876
chr19	15488489	15492674
chr19	16186415	16192385
chr19	16737264	16741290
chr19	16769189	16772999
chr19	17184651	17188558
chr19	17217720	17221168
chr19	17244733	17248568
chr19	17344995	17348331
chr19	17415429	17424229
chr19	17444419	17449477
chr19	17618338	17623793
chr19	18261115	18265646
chr19	18388782	18392400
chr19	18400591	18405594
chr19	18473274	18478830
chr19	18482978	18487544
chr19	18525285	18532584
chr19	18538575	18546243
chr19	18546963	18550691
chr19	18629979	18633195
chr19	18666052	18669903
chr19	18698848	18702168
chr19	19142284	19146842
chr19	19301679	19305094
chr19	28281916	28287143
[truncated: 22,694 more rows]

## Sheet: Fig 2A_WT_H3K27Ac_peaks
chr	start	end
chr5	131745623	131747860
chr5	131761611	131763604
chr5	131825515	131827507
chr5	131830673	131834397
chr5	131891872	131894767
chr5	132072438	132074241
chr5	132082457	132083380
chr17	21304158	21306631
chr17	21416055	21416635
chr17	21452054	21455051
chr5	132111770	132113511
chr5	132117327	132118665
chr17	25620045	25623449
chr17	25658947	25661203
chr5	132165351	132167036
chr17	25675485	25676917
chr5	132201306	132203415
chr17	25679133	25681941
chr5	132297179	132300318
chr5	132323076	132324102
chr5	132361169	132363132
chr5	132386281	132389464
chr5	132576263	132577203
chr17	25707114	25708928
chr17	25710564	25713080
chr17	25782720	25784294
chr17	26219747	26220602
chr17	26368484	26369831
chr5	133303261	133305265
chr17	26645144	26647237
chr5	133312824	133314283
chr17	26661813	26663977
chr5	133338051	133341555
chr5	133388856	133390417
chr5	133394057	133395646
chr5	133449660	133451410
chr5	133459982	133461954
chr17	26683525	26685334
chr17	26697856	26699492
chr17	26732522	26733527
chr17	26878952	26880037
chr17	26897677	26899306
chr17	26924760	26927407
chr5	133510515	133513827
chr17	26971020	26973220
chr5	133559479	133562975
chr17	26988259	26990582
chr5	133587795	133589317
chr5	133700074	133701741
chr5	133702031	133703671
chr5	133705841	133708895
chr17	27037351	27039054
chr17	27043330	27050682
chr17	27051237	27057132
chr17	27069967	27074320
chr5	133745502	133749296
chr5	133767921	133770011
chr5	133770267	133775607
chr17	27168338	27170470
chr5	133800488	133805229
chr17	27180951	27182946
chr17	27223584	27225452
chr17	27229077	27230328
chr17	27275372	27280278
chr17	27475249	27479914
chr17	27480891	27484321
chr5	133836490	133849407
chr17	27503003	27508399
chr5	133858195	133871977
chr17	27567034	27569603
chr17	27618577	27622240
chr5	133896597	133898292
chr5	133902279	133906145
chr1	199660259	199661322
chr1	199711062	199712345
chr1	199727719	199729624
chr17	27716563	27719065
chr17	27893126	27896266
chr17	27907349	27908888
chr1	40254021	40255252
chr5	133911688	133913904
chr17	27915089	27921352
chr1	40348170	40349823
chr5	133922075	133923257
chr17	27942434	27943615
chr1	40367037	40368282
chr17	27949246	27950146
chr1	40420190	40421763
chr5	133967772	133969194
chr17	27965720	27966990
chr5	133983254	133985689
chr17	28087277	28089061
chr1	40504740	40507700
chr5	134073377	134075502
chr1	40562137	40563576
chr5	134093512	134095830
chr1	40626249	40628029
chr5	134180595	134183795
chr5	134209079	134211496
chr1	40722444	40724797
chr5	134239688	134242786
chr1	199928274	199929246
chr1	199997662	199998928
chr1	200007898	200009398
chr17	28245904	28246875
chr17	28255131	28259164
chr17	28443004	28445405
chr17	28617904	28619750
chr17	28705319	28706881
chr1	40838611	40840869
chr17	28803634	28805438
chr1	40914752	40917899
chr5	134369223	134370437
chr17	28926692	28928756
chr1	40942304	40943813
chr5	134543859	134545771
chr1	40973573	40975521
chr1	40996290	40998160
chr5	134580972	134583890
chr17	29034787	29035624
chr1	41130696	41132029
chr5	134733602	134735792
chr5	135265577	135266769
chr1	41156055	41159221
chr1	41173702	41177924
chr1	41249146	41250143
chr5	135340536	135345430
chr1	200271022	200272074
chr1	200357406	200359722
chr1	200377808	200380386
chr1	200383814	200387160
chr17	29035675	29036806
chr17	29058589	29059214
chr17	29150747	29153216
chr17	29157758	29160072
chr17	29232463	29234447
chr1	41326914	41328105
chr5	135352633	135358208
chr5	135371691	135374138
chr17	29297135	29299262
chr17	29420884	29423873
chr5	135376189	135380506
chr1	41338637	41344792
chr1	41345175	41346252
chr5	135388127	135390663
chr5	135391206	135395607
chr1	41432844	41434566
chr1	41444361	41447595
chr1	200457283	200458071
chr1	200588642	200591670
chr1	200637542	200640681
chr1	200706851	200711291
chr1	200859719	200860967
chr17	29875777	29877957
chr17	29885141	29890103
chr17	29907204	29909296
chr1	41706481	41708908
chr1	41826615	41827506
chr17	29920513	29926987
chr17	30000561	30002556
chr1	41961569	41962715
chr1	201122602	201124149
chr1	201139094	201140923
chr1	201416974	201418002
chr1	201428681	201432317
chr1	201449090	201450837
chr1	201450880	201452016
chr17	30185299	30187169
chr17	30227871	30229493
chr17	30262974	30263870
chr17	30263965	30264613
chr17	30333602	30335809
chr17	30454059	30455276
chr17	30468396	30470516
chr17	30668168	30669814
chr17	30676034	30678517
chr17	30770640	30773674
chr1	42382711	42384741
chr1	42384799	42386392
chr1	42419445	42422602
chr1	201472249	201473855
chr1	201474072	201477100
chr1	201504038	201506443
chr1	201507020	201512689
chr1	201514759	201515655
chr1	201520203	201522872
chr1	201616858	201618231
chr1	42500639	42502371
chr1	42799245	42802082
chr1	42921245	42923178
chr1	43123066	43125306
chr1	43146662	43150924
chr1	43231260	43233897
chr1	201716589	201718659
chr1	201742151	201743827
chr1	201758538	201760238
chr1	43281399	43283832
chr1	43311591	43313264
chr1	43388464	43391471
chr1	43401633	43403545
chr1	43405419	43408669
chr1	201857247	201858709
chr1	201923249	201925937
chr1	201951269	201953139
chr1	202112767	202114538
chr1	43422718	43425293
chr1	43585752	43587194
chr1	43612813	43614264
chr1	43636795	43638995
chr1	43669985	43673847
chr1	202204168	202206644
chr1	202309623	202312397
chr1	202317031	202318710
chr1	202556543	202559644
chr1	202774811	202777971
chr1	202779371	202780725
chr1	202830082	202830810
chr1	202856818	202858917
chr1	202894976	202897254
chr1	43739518	43740825
chr1	43813487	43816166
chr1	43828587	43829697
chr1	202926529	202928327
chr1	202935565	202937557
chr1	202994931	202996097
chr1	203296097	203297204
chr1	203456148	203457692
chr1	43853465	43856655
chr1	43917919	43920934
chr1	43934921	43938393
chr1	43938454	43943815
chr1	43991315	43993313
chr1	43994160	43998394
chr1	44046994	44049170
chr1	44114720	44117494
chr3	18464679	18467996
chr3	18485485	18487814
chr3	19187613	19189454
chr3	19743560	19744568
chr3	19929425	19931784
chr3	19987412	19990021
chr3	20080732	20082979
chr3	20226256	20228872
chr3	21712907	21714994
chr3	21791419	21793543
chr3	22754518	22755704
chr3	23045833	23047511
chr3	23243734	23246036
chr3	23653037	23655058
chr3	23690688	23693066
chr3	23708403	23712518
chr3	23725965	23728979
chr3	23846770	23849305
chr3	23850536	23853299
chr3	23957581	23960424
chr3	23985905	23989431
chr3	24004472	24006032
chr14	50050484	50053435
chr14	50064274	50067215
chr14	50085941	50089557
chr14	50089674	50091512
chr14	50099358	50103290
chr14	50153531	50155671
chr14	50158449	50160980
chr14	50233489	50236258
chr14	50317682	50320689
chr3	24562712	24563820
chr3	25468789	25470596
chr3	25704881	25707461
chr3	25823764	25825820
chr3	25830726	25832797
chr3	27234862	27236646
chr14	50333919	50335923
chr14	50345942	50347938
chr14	50349178	50350358
chr3	27410300	27410980
chr3	27515810	27527162
chr14	50412040	50416122
chr14	50416153	50419008
chr3	27552592	27554840
chr3	27571685	27573015
chr3	27573172	27579581
chr3	27631195	27633535
chr14	50432910	50433661
chr14	50458924	50460682
chr3	27673680	27675169
chr3	27699675	27701406
chr3	27718768	27720673
chr3	27721025	27723643
chr3	27762636	27764428
chr3	28094581	28096309
chr3	28281920	28284146
chr3	28389239	28391911
chr3	28616332	28618347
chr14	50476888	50477966
chr14	50478867	50481794
chr14	50484425	50485769
chr3	29376474	29377950
chr3	29734837	29738041
chr3	30327034	30328352
chr14	50488430	50492470
chr14	50504475	50508758
chr14	50510446	50512709
chr14	50526462	50530071
chr14	50582458	50584114
chr14	50696870	50699350
chr14	50777917	50780288
chr14	50787463	50788777
chr3	30647347	30649289
chr3	30699167	30702883
chr3	31082282	31084512
chr3	31117795	31119805
chr14	50862526	50864869
chr14	51026739	51028182
chr14	51133380	51135934
chr14	51296762	51298914
chr3	31572665	31575823
chr3	31745312	31747336
chr3	32021302	32023803
chr3	32147256	32148946
chr3	32279533	32281688
chr3	32354605	32356303
chr3	32432633	32434887
chr14	51409720	51412367
chr14	51420952	51423598
chr14	51560795	51563167
chr14	51706002	51708108
chr14	51860756	51867771
chr14	51908525	51910849
chr14	52005638	52007442
chr14	52019359	52022123
chr14	52116380	52117224
chr14	52117261	52121791
chr14	52455470	52457248
chr14	52535112	52536551
chr14	53018357	53019454
chr14	53019495	53020664
chr14	53160984	53163418
chr14	53172739	53174993
chr14	53196137	53198099
chr14	53256142	53259523
chr14	53301455	53302986
chr7	151188430	151189973
chr7	151304278	151306396
chr2	54556917	54558841
chr2	54681925	54685430
chr2	54709319	54711083
chr2	54784304	54788854
chr2	54949506	54952418
chr2	54994621	55001635
chr2	55129332	55134289
chr2	55236452	55237911
chr7	151337236	151338429
chr7	151382824	151388468
chr2	55237916	55241297
chr2	55241359	55243172
chr2	55270907	55282247
chr7	151392352	151398483
chr7	151408736	151410399
chr7	151424062	151427082
chr7	151432118	151435098
chr7	151436877	151438020
chr2	55394277	55396008
chr2	55449962	55451040
chr7	151449737	151456974
chr2	55458331	55461962
chr7	151574083	151575024
chr7	151722160	151723870
chr7	152131747	152134555
chr2	55495272	55497454
chr2	55508665	55510213
chr2	55645343	55648059
chr2	55745605	55748148
chr2	55842443	55846405
chr2	55919861	55922925
chr7	152371881	152374099
chr7	152456250	152458231
chr7	154793384	154796558
chr7	154857425	154859011
chr7	154957526	154959426
chr7	154995904	154999479
chr7	155004603	155005881
chr2	56968039	56969357
chr2	58272667	58275265
chr2	58334331	58336286
chr2	58467282	58469201
chr2	58654419	58656509
chr2	60742569	60744304
chr2	60775930	60783299
chr7	155088073	155091849
chr7	155137056	155138255
chr7	155436102	155438610
chr7	155457796	155459382
chr12	12987495	12996285
chr12	13020604	13028555
chr12	13029788	13031456
chr12	13031537	13037510
chr12	13037557	13039930
chr12	13042541	13047240
chr2	60982626	60984566
chr2	61107593	61110710
chr2	61243390	61246335
chr2	61292280	61294209
chr2	61371273	61373378
chr11	22850709	22852077
chr2	61403308	61405893
chr7	155597343	155598790
chr2	61652113	61654316
chr7	155607445	155610315
chr7	155677514	155679177
chr2	61685675	61690037
chr11	26617436	26620067
chr11	26985684	26987006
chr7	155739105	155741992
chr11	27239289	27241494
chr7	155752022	155758542
chr12	13056139	13057608
chr12	13079588	13081201
chr12	13152324	13154918
chr12	13196708	13198219
chr12	13249439	13256994
chr12	13325548	13327607
chr2	61695527	61700037
chr2	61761892	61767194
chr2	61824624	61825755
chr7	155985192	155986633
chr2	61826052	61826836
chr7	156432370	156434593
chr11	27384040	27385594
chr2	61897635	61899284
chr7	156684430	156686982
chr11	27493066	27495087
chr2	61920938	61922687
chr7	156741662	156745075
chr11	27527146	27529503
chr2	61986176	61988477
chr7	156802586	156804251
chr7	156930515	156933304
chr11	27738800	27742059
chr12	13347143	13365633
chr12	13408221	13409775
chr12	14133703	14135348
chr12	14369003	14369925
chr2	62080224	62082612
chr2	62113895	62116959
chr2	62132248	62133529
chr2	62422449	62424658
chr2	62683486	62685622
chr7	157098908	157105277
chr2	62731996	62734482
chr7	157110494	157111857
chr11	27925396	27927034
chr7	157112172	157113757
chr2	62802703	62808052
chr11	27947650	27949617
chr11	27953159	27959269
chr7	157144247	157146643
chr12	14409324	14412270
chr12	14517475	14520762
chr12	14718417	14722478
chr12	14955108	14957839
chr12	14988543	14991052
chr2	62931374	62934833
chr2	63001082	63002328
chr2	63276872	63278961
chr2	63814640	63817319
chr2	64067139	64070405
chr2	64244803	64247711
chr11	28364611	28365642
chr11	28722156	28724830
chr11	28854647	28860549
chr12	15061843	15064875
chr12	15113599	15115021
chr12	15474975	15476522
chr12	15489010	15491237
chr12	15500670	15502176
chr12	15743184	15744101
chr12	15780750	15783025
chr2	64369951	64372385
chr2	64586600	64588014
chr2	64680392	64682412
chr2	64749857	64752714
chr2	64869629	64874070
chr2	64879265	64882407
chr11	30343792	30345732
chr11	31390851	31392079
chr2	64976640	64979645
chr11	31530404	31532187
chr2	64994245	64996047
chr11	31799992	31801793
chr11	31830869	31833047
chr11	32111788	32114621
chr11	32139365	32140465
chr12	15852516	15854675
chr12	15940759	15943434
chr12	16033854	16038045
chr12	16062754	16065089
chr12	16080865	16082841
chr12	16499788	16502730
chr12	19281672	19285079
chr11	32455567	32458258
chr11	32604526	32607505
chr11	32842629	32844307
chr11	32850671	32851719
chr12	19425809	19428335
chr12	19533535	19536252
chr12	19591777	19594525
chr12	20520674	20522952
chr12	21226090	21227839
chr12	21589855	21592226
chr12	21653096	21655942
chr12	21680131	21681357
chr11	32913190	32917897
chr11	33036820	33038347
chr11	33059876	33062563
chr11	33181120	33185463
chr11	33277831	33281187
chr12	21807718	21811825
chr12	21926782	21928639
chr12	22198660	22200632
chr12	22428207	22429766
chr12	22487384	22489169
chr12	22529399	22530522
chr12	22696117	22698657
chr12	22777001	22780596
chr11	33474052	33476100
chr11	33552803	33554817
chr11	33652207	33657799
chr12	23127175	23128708
chr12	24058742	24060405
chr12	24101739	24104150
chr12	24714223	24716464
chr12	24768429	24771530
chr12	25052859	25055980
chr12	25099292	25103456
chr12	25347659	25349236
chr11	33734547	33739654
chr12	25402019	25404954
chr12	25537555	25540668
chr12	25588814	25589599
chr12	25844783	25849117
chr12	25963789	25965911
chr12	26109763	26113365
chr11	33739873	33747450
chr11	33752819	33761870
chr11	33762642	33764843
chr11	33795076	33796936
chr11	33823553	33825099
chr11	34065947	34067559
chr11	34071986	34075957
chr5	135467671	135469942
chr5	135801760	135803252
chr5	137087149	137091431
chr5	137223751	137225744
chr5	137367162	137369868
chr5	137512906	137516265
chr5	137548285	137550413
chr5	137666216	137668468
chr5	137672081	137675544
chr5	137687649	137690440
chr5	137774282	137775357
chr5	137798837	137801655
chr5	137876582	137883314
chr5	137908837	137912403
chr5	138042137	138043513
chr5	138087988	138091153
chr5	138235011	138238237
chr17	30812837	30814610
chr17	33287678	33289577
chr5	138238336	138240113
chr17	33306221	33309018
chr17	33348142	33351631
chr17	33389236	33392128
chr5	138532964	138534821
chr5	138581605	138582619
chr5	138608075	138614756
chr5	138628459	138631808
chr5	138676749	138679308
chr5	138726314	138730399
chr5	138738637	138740818
chr17	33445764	33447608
chr17	33468188	33469897
chr17	33568961	33574128
chr5	138774275	138775793
chr17	33894315	33895974
chr5	138861328	138862680
chr17	33904694	33906681
chr5	138897082	138898513
chr5	138939800	138942953
chr17	34090758	34091985
chr5	139124614	139125820
chr5	139144849	139145974
chr5	139167111	139168063
chr17	34134644	34137924
chr17	34841790	34843431
chr17	34884229	34886186
chr17	34889082	34892580
chr5	139359885	139363775
chr17	34899190	34903127
chr5	139364060	139368411
chr17	34947530	34949195
chr17	34956977	34959660
chr5	139486417	139488856
chr5	139492045	139494978
chr5	139510754	139512413
chr5	139535831	139537695
chr5	139553870	139556068
chr17	35210386	35211479
chr5	139624908	139627379
chr17	35274946	35281867
chr5	139627932	139633900
chr17	35291505	35295114
chr5	139639852	139642347
chr17	35305056	35307884
chr5	139681492	139684063
chr17	35654625	35659154
chr5	139689336	139693037
chr5	139697081	139698706
chr5	139702011	139704034
chr5	139723800	139727359
chr5	139779362	139782860
chr17	35714262	35717427
chr17	35765573	35768824
chr17	35807221	35808603
chr17	35847920	35852380
chr5	139935450	139938001
chr17	35968456	35970505
chr5	139943055	139945662
chr17	36002560	36004027
chr5	140018266	140020046
chr5	140026248	140028369
chr17	36411790	36412867
chr5	140043427	140045676
chr17	36413354	36413895
chr5	140069921	140072433
chr5	140079382	140080989
chr5	140089377	140091351
chr5	140097637	140100336
chr1	203480454	203483957
chr1	203594868	203598291
chr1	203631271	203633996
chr1	203641465	203646011
chr1	203661432	203663136
chr1	203763952	203766736
chr17	36453116	36453405
chr17	36506696	36509102
chr17	36584100	36585887
chr17	36606524	36609126
chr5	140473932	140474823
chr17	36620402	36622454
chr5	140529499	140530859
chr1	44286406	44289301
chr1	44299307	44302847
chr5	140699223	140701325
chr5	140722752	140724511
chr1	44386587	44388400
chr5	140792427	140793254
chr1	203829750	203832175
chr1	203840086	203841384
chr1	203874927	203877454
chr1	203884531	203885762
chr17	36713794	36716531
chr17	36761407	36763078
chr5	140854958	140856161
chr17	36857349	36859563
chr5	140867681	140869572
chr17	36860622	36863341
chr1	44394142	44399479
chr17	36885691	36888043
chr1	44399506	44401065
chr5	140899612	140902993
chr1	44411303	44413772
chr5	140936571	140938407
chr1	44435376	44436692
chr5	140938786	140941187
chr1	44439476	44441825
chr5	140943269	140944737
chr1	44443779	44446391
chr5	140996989	140999621
chr1	44456205	44458465
chr5	141015358	141017913
chr1	44494913	44497495
chr5	141060590	141062314
chr1	204026073	204027805
chr1	204041693	204044638
chr1	204072798	204074383
chr1	204097932	204099018
chr1	204120399	204121977
chr17	36954170	36957134
chr17	36980292	36982711
chr17	37007476	37011060
chr17	37018977	37021870
chr17	37022907	37032696
chr1	44678085	44679790
chr5	141228462	141230744
chr17	37033105	37038590
chr1	44792655	44794955
chr17	37038694	37040777
chr1	44819959	44821928
chr5	141302558	141304523
chr5	141347833	141350618
chr17	37056701	37058177
chr1	45096644	45099130
chr5	141391298	141394254
chr1	45139056	45141204
chr5	141403717	141405576
chr1	45171758	45174381
chr1	45187370	45188546
chr5	141487669	141490070
chr1	45195260	45197917
chr5	141672329	141674307
chr1	204385913	204387474
chr1	204462997	204464518
chr1	204474810	204478464
chr1	204484543	204486681
chr1	205090256	205092306
chr1	205141239	205143215
chr1	205143835	205145841
chr17	37212528	37213946
chr17	37352495	37354790
chr17	37354848	37358797
chr17	37556794	37559103
chr1	45240037	45243926
chr17	37560414	37562214
chr1	45264914	45267000
chr17	37606503	37608517
chr1	45271782	45275681
chr1	45284549	45286594
chr1	45308356	45309416
chr1	205179633	205181336
chr1	205196396	205197568
chr1	205242518	205243945
chr1	205252624	205258142
chr17	37616957	37619765
chr17	37729607	37730618
chr1	45451255	45452851
chr17	37773727	37775212
chr1	45476048	45479362
chr17	37792292	37794174
chr1	45671212	45672824
chr17	37819526	37820612
chr17	37843434	37845315
chr1	45791870	45795488
chr1	45804438	45807404
chr1	45956086	45958043
chr1	205293880	205294810
chr1	205560942	205561718
chr1	205599225	205602050
chr1	205648453	205649879
chr1	205717268	205720428
chr1	205743571	205745078
chr1	205781320	205783424
chr1	45964852	45967183
chr1	45984228	45989428
chr1	46015248	46017695
chr1	46048564	46051671
chr1	46150918	46155300
chr1	46215404	46217288
chr1	46267762	46270411
chr1	206643040	206644826
chr1	206784946	206786745
chr1	206806586	206809951
chr1	206857983	206859887
chr1	207223416	207227232
chr1	207494131	207495922
chr1	207924460	207926312
chr1	208041691	208043269
chr1	46596203	46599820
chr1	46645901	46652180
chr1	46662709	46665459
chr1	46688788	46690065
chr1	208136433	208137522
chr1	209846383	209850802
chr1	209957247	209958622
chr1	210000602	210002265
chr1	210011921	210014770
chr1	46767035	46771961
chr1	46804367	46807757
chr1	47069175	47070793
chr1	47081624	47083139
chr1	47133055	47134905
chr1	47183913	47185560
chr1	47644358	47645190
chr1	210110969	210112277
chr1	210405453	210408076
chr1	210501554	210503248
chr1	210546557	210548585
chr1	47778324	47780954
chr1	47798530	47801415
chr1	47902051	47904350
chr1	48936935	48938680
chr1	51424319	51426779
chr1	51432927	51438338
chr1	210770547	210771928
chr1	211431075	211435096
chr1	211499458	211500990
chr1	211555235	211557294
chr1	51700854	51703140
chr1	51732688	51735169
chr1	51762076	51763110
chr1	51795988	51797502
chr20	52379718	52381398
chr20	52402140	52404211
chr20	52404653	52408321
chr20	52421069	52424028
chr20	52440815	52441863
chr20	52442207	52449330
chr20	52449589	52451436
chr3	32460689	32464511
chr3	32543365	32544868
chr3	32611210	32613401
chr3	32725713	32727737
chr3	32822333	32823488
chr3	32857671	32859914
chr3	33137478	33139768
chr3	33154492	33157591
chr3	33259328	33261017
chr3	33318321	33320029
chr20	52481160	52484995
chr20	52499057	52501890
chr3	33340513	33342546
chr3	33478642	33483604
chr3	33758786	33760754
chr3	33839085	33842105
chr3	35680716	35681752
chr3	36421365	36423285
chr3	37033646	37036303
chr3	37215965	37219317
chr3	37224098	37226099
chr3	37238404	37240606
chr3	37284019	37286333
chr3	37902144	37904406
chr20	52545356	52548090
chr20	52550033	52553173
chr20	52554397	52560096
chr20	52563708	52567429
chr20	52748062	52751090
chr14	53371802	53374402
chr14	53416138	53418855
chr14	53477204	53478690
chr14	53574704	53576531
chr14	53618194	53620749
chr14	53683861	53685118
chr14	54419536	54421096
chr14	54677701	54679781
chr14	54862773	54865868
chr3	38065409	38067514
chr3	38177747	38179560
chr3	38205553	38208057
chr3	38387479	38389297
chr3	38494677	38497182
chr20	52823841	52826162
chr3	38537508	38538738
chr20	54933767	54934721
chr20	54965621	54969310
chr3	39092791	39094456
chr20	55042978	55044534
chr3	39148087	39149843
chr20	55925987	55927393
chr20	55965541	55967673
chr14	54906540	54908972
chr14	54954044	54956824
chr14	54975701	54977440
chr14	55060018	55061529
chr14	55116800	55121402
chr3	39187436	39189968
chr3	39191692	39195775
chr3	39218461	39220434
chr3	39424074	39425870
chr3	39447333	39450184
chr20	56171761	56172680
chr3	39678963	39682021
chr3	39850507	39851793
chr20	56269631	56275262
chr20	56282938	56286459
chr20	56293558	56294503
chr14	55143291	55144760
chr14	55238158	55241696
chr14	55368365	55370010
chr14	55492649	55495109
chr14	55517286	55520044
chr14	55568657	55571461
chr14	55573946	55575938
chr3	40350384	40352993
chr3	40493799	40495517
chr3	40497932	40500184
chr3	40517862	40519365
chr3	40546356	40548317
chr3	40565532	40567256
chr20	56347063	56348625
chr3	41239874	41242579
chr3	42002319	42004598
chr20	56565259	56569671
chr14	55595606	55596956
chr14	55656863	55659309
chr14	55737377	55739281
chr14	55877700	55879355
chr14	55912810	55916811
chr14	55920477	55922409
chr3	42054444	42056289
chr3	42102624	42104060
chr3	42113247	42114649
chr3	42622476	42624560
chr3	42631249	42633412
chr3	42641063	42643694
chr3	42692503	42697168
chr3	42844721	42846646
chr20	56591380	56597016
chr20	56599912	56601105
chr14	56045114	56048431
chr14	56799966	56801006
chr14	57046078	57047314
chr14	57458446	57460000
chr14	57734462	57737018
chr3	43146732	43147812
chr3	43327407	43329095
chr3	43662622	43663667
chr3	43663719	43664518
chr3	43731733	43733452
chr20	56653405	56655332
chr20	56659405	56661491
chr3	44039899	44041350
chr3	44378839	44381142
chr20	56683990	56685773
chr20	56686008	56688438
chr20	56701530	56708491
chr14	57856140	57859026
chr14	58548455	58550079
chr14	58637445	58638482
chr14	58665931	58668148
chr14	58710022	58713226
chr3	44518453	44519765
chr3	44551329	44553170
chr3	44665906	44667649
chr3	44689527	44691018
chr3	44802339	44804710
chr3	44902657	44904500
chr3	44934260	44935666
chr14	58862051	58863419
chr14	58892833	58896013
chr14	58921976	58923428
chr14	59103954	59105808
chr14	59197215	59198487
chr14	59654553	59655200
chr14	59655300	59657485
chr3	45016523	45018918
chr3	45082134	45084537
chr3	45097699	45099016
chr3	45101647	45102682
chr3	45105004	45108122
chr14	59744620	59746198
chr14	59946527	59953482
chr14	60096812	60097970
chr14	60235824	60236920
chr14	60294783	60300098
chr14	60336243	60338454
chr14	60431361	60433182
chr14	60617876	60619603
chr14	60630912	60632872
chr14	60714213	60717658
chr14	60951642	60953260
chr14	60980717	60982250
chr14	61112811	61116982
chr14	61123381	61124909
chr14	61187637	61191763
chr14	61200992	61203535
chr14	61446758	61449780
chr7	157179491	157180782
chr7	158223810	158226226
chr7	158495935	158498535
chr7	158594551	158596394
chr6	166970010	166971154
chr6	167038746	167042882
chr6	167103053	167105913
chr7	158620471	158623491
chr7	158648137	158650694
chr7	158655663	158657475
chr7	158765897	158766753
chr6	167134324	167136744
chr6	167156330	167157944
chr2	65057167	65060089
chr2	65063774	65067731
chr2	65091445	65093277
chr2	65144705	65145929
chr2	65214970	65217311
chr2	65282565	65284665
chr8	493732	496361
chr2	65296344	65299117
chr2	65356235	65358523
chr8	580757	581734
chr2	65453788	65457380
chr8	637338	638950
chr8	680380	681987
chr8	1692875	1695488
chr8	1702991	1705835
chr8	1710362	1711587
chr19	18498628	18500085
chr19	18525287	18532844
chr19	18535979	18538202
chr19	18538572	18541717
chr19	18541992	18545843
chr6	167160661	167162255
chr19	18546983	18550662
chr6	167162859	167164625
chr19	18588907	18591635
chr6	167170560	167171773
chr19	18596731	18598007
chr19	18630418	18634208
chr6	167187903	167189403
chr6	167369133	167370846
chr6	167410909	167414621
chr6	168226287	168229140
chr2	65526976	65529179
chr2	65546192	65548772
chr2	65585570	65587641
chr2	65591998	65595882
chr8	1711894	1713525
chr2	65615127	65616991
chr8	1726969	1728336
chr2	65647185	65649041
chr2	65656721	65660866
chr2	65662222	65664738
chr8	1771008	1772980
chr8	1921521	1922445
chr8	2074838	2075475
chr8	2742854	2744282
chr8	3039726	3040713
chr19	18652833	18655422
chr19	18666905	18669880
chr19	18681549	18684196
chr19	18698964	18701485
chr19	18704419	18705946
chr19	18770744	18771724
chr19	18787908	18789895
chr6	168435452	168437294
chr19	18793517	18795271
chr19	18942087	18944646
chr6	168557280	168559273
chr19	19005784	19007152
chr6	169469961	169471914
chr6	169740168	169740963
chr6	170100702	170103541
chr6	170122582	170125860
chr6	170150584	170152829
chr2	65800257	65801403
chr2	66659796	66663041
chr8	6262977	6265338
chr2	66801655	66803323
chr8	6404601	6406006
chr2	67624025	67625650
chr8	6455487	6458191
chr8	6501877	6503096
chr8	6564887	6568191
chr8	7212499	7212882
chr19	19050147	19052910
chr19	19079329	19082011
chr19	19082034	19084401
chr19	19142994	19145785
chr6	170614773	170616891
chr19	19172808	19175574
chr19	19248316	19249591
chr6	170653600	170654752
chr19	19302060	19304621
chr6	170729736	170731293
chr6	170860899	170864982
chr6	170892391	170894694
chr7	557799	560277
chr7	577388	579196
chr2	68289237	68290740
chr2	68383575	68386035
chr2	68477651	68480858
chr2	68545498	68548059
chr2	68693401	68695571
chr8	8145640	8147686
chr8	8151599	8155687
chr2	69239599	69242300
chr8	8166435	8170129
chr8	8174085	8176922
chr8	8187581	8189463
chr8	8242733	8244791
chr19	19312788	19314815
chr19	19430229	19432943
chr7	582239	583419
chr19	19513383	19518996
chr7	674525	675703
chr19	19554502	19557243
chr7	675951	676910
chr7	765360	768320
chr7	869685	876822
chr2	69364404	69367996
chr2	69480245	69482577
chr8	8394743	8396088
chr2	69532751	69535201
chr8	8558695	8559972
chr8	8749699	8751930
chr19	19599019	19601681
chr19	19626077	19627917
chr19	19728879	19730270
chr19	19738669	19740228
chr7	914654	918017
chr19	19753496	19755068
chr19	19773207	19775771
chr19	19778842	19780601
chr7	1013571	1016047
chr7	1066916	1070128
chr12	26266192	26268224
chr12	26274693	26276867
chr12	26276965	26280221
chr12	26305322	26307817
chr12	26424309	26429320
chr12	26451236	26453124
chr2	69612513	69615380
chr2	69663159	69665582
chr2	69967470	69970367
chr2	70055783	70057876
chr11	34095716	34098817
chr2	70120370	70122111
chr8	8868707	8873291
chr11	34125762	34128441
chr2	70140524	70142109
chr8	8931570	8933509
chr11	34195589	34196654
chr2	70142176	70143184
chr8	8938651	8941097
chr11	34213750	34215861
chr8	8944920	8947394
chr11	34225008	34227616
chr8	9005759	9006552
chr8	9006831	9009772
chr11	34254421	34256542
chr11	34263171	34266370
chr8	9237095	9238772
chr19	19842912	19844411
chr19	19886471	19888362
chr19	19931749	19933360
chr19	19976507	19977951
chr7	1082886	1084820
chr7	1176369	1179188
chr19	20606144	20607224
chr19	20607283	20607974
chr7	1198320	1199334
chr7	1199405	1201041
chr7	1208680	1210107
chr7	1215198	1216653
chr7	1497829	1500100
chr12	26843676	26845944
chr12	26936494	26937549
chr12	26939258	26940848
chr12	26984807	26987123
chr12	27089466	27092809
chr12	27166092	27168043
chr12	27174335	27176480
chr2	70297793	70298717
chr2	70350577	70353121
chr2	70358698	70361575
chr2	70362730	70363763
chr8	9412519	9414633
chr2	70368249	70371091
chr11	34287620	34288664
chr2	70416818	70419051
chr8	9910572	9913559
chr11	34378210	34381191
chr2	70473656	70477276
chr8	9943839	9945949
chr11	34392144	34394445
chr8	9946050	9948587
chr11	34448238	34449632
chr11	34459518	34461698
chr11	34936669	34939707
chr8	10130653	10132184
chr8	10189791	10193558
chr8	10656706	10658078
chr19	20959000	20959935
chr19	21105711	21107023
chr19	21202875	21204668
chr19	21264218	21266334
chr19	21324137	21325825
chr19	21510979	21512845
chr19	21541096	21542775
chr19	21579280	21580748
chr7	1552345	1553857
chr7	1569502	1578932
chr7	1594616	1596240
chr7	1608432	1610754
chr7	1704222	1706320
chr12	27396348	27398496
chr12	27492753	27499058
chr12	27534599	27537351
chr12	27613373	27616345
chr2	70518218	70522320
chr2	70527756	70529835
chr2	70780346	70782082
chr2	70823033	70824608
chr8	10695987	10698064
chr2	70953668	70955712
chr8	11057367	11059654
chr2	70993677	70995900
chr8	11141332	11143232
chr11	35024385	35025885
chr2	71174041	71176106
chr8	11619047	11621147
chr8	11626179	11628161
chr11	35049890	35055587
chr19	21687678	21689400
chr19	21949290	21950704
chr19	22017671	22019791
chr19	22033714	22035415
chr19	23432247	23433743
chr7	1921535	1924127
chr19	23456022	23457380
chr7	1978846	1981051
chr19	23577455	23578533
chr7	2147935	2152671
chr19	23868515	23870495
chr19	23940626	23942499
chr7	2154954	2157041
chr7	2271451	2273563
chr7	2280627	2283134
chr7	2349070	2351224
chr7	2353045	2354712
chr7	2392476	2396517
chr12	27675729	27679545
chr12	27698280	27711385
chr12	27712312	27715411
chr12	27717001	27718792
chr2	71204018	71204921
chr2	71221087	71222775
chr2	71227799	71228704
chr2	71294573	71296683
chr2	71356341	71358757
chr2	71453603	71454304
chr2	71502923	71505217
chr2	71558036	71560197
chr11	35093320	35094911
chr11	35097469	35102851
chr11	35103070	35108293
chr19	23945117	23947583
chr19	24096917	24098838
chr19	24139737	24141636
chr19	24215397	24218047
chr19	24269162	24271077
chr19	28282409	28286590
chr19	29195020	29196287
chr19	29217534	29219001
chr12	27766482	27774106
chr12	27787015	27788882
chr12	27862742	27865443
chr2	71969188	71971329
chr2	73052012	73053400
chr11	35120295	35121718
chr2	73113736	73115680
chr2	73289139	73293501
chr19	29702602	29704847
chr19	30096237	30098048
chr19	30152931	30154669
chr19	30155552	30157043
chr19	30181373	30182215
chr19	30205294	30207846
chr19	30301408	30303863
chr19	30334972	30337195
chr19	30363991	30364923
chr12	27904040	27905295
chr12	27932123	27936533
chr12	27980478	27983003
chr12	28117802	28124156
chr12	28175228	28177720
chr11	35197879	35203217
chr11	35215188	35217452
chr12	28282899	28285168
chr12	28342374	28345245
chr12	29300571	29303235
chr12	29532718	29535048
chr12	29768753	29771177
chr12	29935491	29937730
chr12	30570098	30572551
chr11	35357799	35359763
chr11	35600945	35602156
chr12	30847372	30849918
chr12	30877329	30880060
chr12	30905244	30909467
chr12	30944949	30952197
chr12	30959749	30960728
chr12	31226323	31227828
chr12	31230486	31232063
chr11	35637875	35646693
chr11	35649975	35653196
chr11	35682953	35685776
chr11	35817383	35819559
chr11	35842883	35844390
chr11	35964600	35966909
chr11	36028839	36032440
chr12	31269932	31273262
chr12	31475602	31479968
chr12	31643757	31646746
chr11	36098619	36100703
chr11	36167501	36168772
chr11	36168831	36173870
chr11	36310257	36311586
chr11	36397792	36399153
chr12	31658188	31664155
chr12	31669444	31676198
chr12	31721243	31723319
chr12	31740586	31745555
chr12	31753022	31756297
chr12	31802947	31807002
chr12	31811267	31813456
chr11	36520383	36523399
chr11	36530003	36532646
chr11	36615936	36616837
chr11	43332974	43334718
chr11	43379533	43381753
chr11	43600433	43601814
chr11	43665072	43666598
chr5	141683796	141685035
chr5	141720916	141723159
chr4	128981426	128984121
chr4	129207241	129210384
chr4	129374998	129376979
chr4	129437600	129441182
chr4	129445019	129447141
chr4	129448599	129451242
chr5	141801454	141802990
chr5	141803548	141807665
chr5	141823707	141826901
chr5	141908633	141910399
chr4	129473539	129475194
chr4	129492161	129493252
chr4	129493696	129495219
chr4	129521906	129523692
chr4	129730219	129735661
chr4	129740358	129741364
chr4	130012463	130015462
chr4	130016886	130018060
chr17	37855617	37857097
chr17	37885966	37887462
chr17	37895896	37897569
chr17	37909712	37911519
chr17	38082950	38084782
chr5	141927341	141929193
chr5	141976984	141978619
chr17	38108633	38110224
chr17	38136168	38138578
chr5	142000235	142001945
chr17	38177114	38178796
chr5	142023042	142025769
chr17	38209876	38211406
chr5	142092451	142093482
chr5	142148919	142151505
chr16	3095320	3096685
chr16	3108576	3110131
chr16	3114587	3116037
chr16	3155890	3157260
chr4	133264915	133267378
chr16	3161573	3163432
chr4	134067812	134070793
chr16	3173670	3175475
chr4	138453037	138454519
chr16	3179087	3180454
chr4	139161335	139165399
chr4	140003080	140006519
chr17	38218607	38220041
chr17	38253734	38257993
chr17	38267167	38268622
chr17	38268837	38270594
chr17	38276862	38281265
chr5	142356637	142358157
chr17	38295275	38297904
chr5	142622068	142626782
chr5	142781770	142786148
chr16	3206790	3210268
chr16	3210801	3211777
chr4	140096710	140100203
chr4	140187349	140188402
chr16	3221952	3222805
chr4	140215827	140217687
chr4	140220463	140224376
chr4	140373495	140376055
chr4	140475812	140478438
chr4	140655585	140656704
chr4	140792326	140795013
chr4	140909652	140911158
chr17	38335738	38336400
chr17	38347369	38348310
chr17	38374512	38376825
chr17	38443986	38446034
chr5	143299343	143304473
chr17	38469888	38475554
chr17	38478214	38479884
chr5	143548958	143551111
chr17	38497125	38499009
chr5	144966820	144968015
chr5	145153747	145157799
chr5	145214040	145215977
chr16	3237406	3240275
chr16	3240948	3242255
chr16	3283911	3285863
chr16	3312889	3315317
chr16	3332122	3335019
chr16	3354314	3356587
chr4	140957990	140959450
chr16	3414146	3416738
chr4	140969993	140971147
chr16	3450029	3452379
chr4	141010491	141013193
chr4	141037185	141039577
chr17	38501047	38502337
chr17	38518877	38519620
chr17	38572022	38575320
chr17	38599454	38600315
chr5	145313114	145319300
chr17	38674235	38676092
chr5	145325010	145326742
chr17	38803068	38805041
chr5	145421338	145423101
chr17	38974447	38976045
chr5	145560140	145563422
chr17	39677785	39679112
chr5	145581872	145584349
chr5	145662455	145664141
chr5	145825791	145826657
chr5	145826668	145828452
chr16	3492619	3494770
chr16	3506978	3509388
chr16	3550351	3551728
chr16	3660636	3662945
chr16	3766308	3768538
chr4	141056450	141058296
chr16	3911113	3913052
chr16	3929280	3931813
chr4	141070137	141076318
chr16	4010224	4011507
chr4	141143427	141144767
chr4	141172443	141175162
chr4	141177150	141178402
chr4	141293655	141295746
chr4	141347706	141349555
chr17	39821710	39823913
chr17	39843979	39847800
chr17	39948830	39950417
chr17	39967200	39970783
chr5	146613695	146615197
chr17	39991598	39993356
chr5	146682147	146685294
chr17	40020500	40022260
chr5	146689057	146690776
chr17	40066040	40068134
chr5	146832679	146834360
chr17	40073747	40076536
chr5	146888221	146890382
chr17	40085370	40087358
chr5	147101138	147102058
chr5	147161473	147162565
chr5	147326226	147327438
chr16	4165439	4167488
chr16	4232902	4234690
chr16	4302947	4304085
chr16	4320332	4324623
chr16	4343339	4344904
chr4	141676395	141678669
chr4	142053505	142054718
chr4	142141323	142143142
chr4	142254680	142256363
chr4	142557065	142558867
chr1	211589386	211590614
chr1	211687495	211689669
chr1	211750754	211753482
chr1	211847766	211849861
chr1	211908365	211910142
chr1	212002959	212004901
chr1	212207303	212210973
chr17	40117930	40120043
chr17	40161207	40164187
chr17	40167957	40170773
chr17	40171329	40172873
chr1	51983243	51985478
chr5	147609698	147610311
chr17	40176229	40177577
chr1	52023833	52025350
chr5	147762465	147764738
chr1	52034150	52036736
chr1	52048776	52050114
chr17	40272457	40274024
chr1	52082022	52083768
chr5	148222316	148224879
chr17	40305867	40307898
chr1	52087566	52089256
chr1	52102311	52103116
chr5	148289266	148296772
chr1	52109698	52111180
chr1	52194289	52196403
chr1	52342741	52345762
chr5	148344359	148348564
chr16	4364403	4368312
chr4	142634401	142636643
chr16	4378149	4379431
chr4	143010779	143014903
chr4	143015274	143018362
chr16	4399568	4402577
chr16	4421427	4422503
chr4	143273848	143276543
chr1	212457424	212458594
chr1	212458619	212460775
chr1	212587350	212588915
chr1	212605586	212607149
chr1	212643073	212644271
chr1	212731578	212733215
chr1	212734126	212735374
chr1	212739847	212740870
chr17	40335666	40336679
chr17	40427635	40429258
chr17	40471511	40473143
chr1	52362276	52365752
chr5	148348580	148351246
chr1	52421911	52423135
chr5	148351358	148355146
chr1	52455644	52456630
chr1	52497929	52500087
chr17	40480070	40482478
chr1	52519313	52523639
chr1	52607019	52608994
chr1	52830319	52832800
chr1	52868720	52871243
chr1	53017441	53020298
chr1	53162869	53164818
chr5	148438664	148445884
chr16	4452237	4453077
chr16	4465400	4467362
chr16	4474390	4477148
chr16	4513284	4514902
chr4	143298375	143302598
chr16	4538330	4539835
chr16	4542730	4547324
chr1	212753047	212754035
chr1	212780898	212783425
chr1	212838437	212839299
chr1	212872124	212874639
chr1	212964148	212966254
chr1	213030318	213032922
chr17	40560967	40562682
chr17	40571077	40576308
chr1	53168186	53169770
chr5	148493469	148494922
chr1	53191454	53193246
chr5	148513273	148515000
chr17	40610098	40611701
chr1	53307480	53311757
chr1	53386429	53388018
chr5	148650820	148652279
chr1	53392396	53394061
chr5	148723916	148726398
chr17	40668014	40669122
chr1	53480011	53481396
chr5	148736829	148738548
chr5	148819090	148820328
chr1	53661590	53663646
chr1	53685178	53687153
chr16	4549744	4551567
chr16	4587760	4589393
chr4	143469951	143473432
chr16	4674031	4676115
chr4	143738133	143739653
chr4	143766199	143768686
chr4	144104758	144108452
chr16	4783223	4785708
chr4	144256575	144259164
chr4	144433511	144437071
chr1	213187937	213190737
chr1	213223866	213225550
chr1	214453507	214456052
chr1	214575531	214577543
chr1	214577704	214578937
chr17	40669137	40675577
chr17	40683477	40684595
chr1	53703338	53704892
chr17	40687265	40689592
chr1	53790659	53794580
chr17	40705915	40707830
chr1	54276597	54277707
chr17	40713506	40716033
chr1	54302398	54304777
chr17	40718017	40720194
chr1	54354825	54356464
chr1	54410259	54413146
chr1	54517721	54520367
chr1	54600956	54602286
chr16	4815992	4819509
chr16	4851391	4854199
chr16	4906708	4914942
chr1	214599098	214603233
chr1	214617860	214622470
chr1	214627616	214629348
chr1	214722404	214727481
chr17	40728506	40731106
chr17	40760348	40762335
chr17	40810573	40811981
chr17	40812197	40813386
chr1	54664877	54666903
chr17	40818996	40820469
chr1	54871201	54874676
chr1	54953293	54955463
chr17	40833211	40835568
chr1	55007204	55009525
chr17	40895810	40897714
chr1	55180817	55182676
chr1	55229282	55230273
chr1	55351602	55353834
chr1	55679295	55682797
chr16	4985871	4987569
chr16	4992221	4996575
chr16	5082990	5084480
chr16	5121001	5123074
chr16	5147065	5147951
chr16	8158504	8161572
chr16	8161920	8163792
chr16	8714925	8716603
chr16	8890518	8893543
chr16	8940276	8949004
chr1	214730940	214732173
chr1	214754293	214756666
chr1	214775420	214778942
chr1	214907232	214908447
chr1	215255775	215257142
chr1	55893295	55896933
chr1	57044055	57045649
chr1	57110420	57111823
chr1	58860514	58862315
chr1	59011243	59013108
chr1	216394422	216395304
chr1	216773413	216775308
chr1	217262580	217264012
chr1	217803481	217805359
chr1	218337371	218339297
chr1	218457839	218459498
chr1	59163986	59166656
chr1	59192002	59194548
chr1	59204880	59207081
chr1	59219567	59222955
chr1	59228646	59230961
chr1	59238613	59239921
chr1	218518184	218521481
chr1	218632599	218634294
chr1	218636064	218637669
chr1	59245645	59252884
chr1	59288274	59291183
chr1	59316702	59318504
chr1	59345931	59351791
chr1	218670744	218673178
chr1	218757625	218760430
chr1	218831145	218835680
chr1	218838211	218839160
chr1	218847207	218848372
chr1	59398240	59399533
chr1	59480270	59482956
chr1	59485101	59486838
chr1	219346692	219348631
chr1	220217798	220220959
chr1	220262425	220264113
chr1	220444713	220446614
chr1	59536961	59538852
chr1	59549577	59550674
chr1	59604750	59611210
chr1	59611248	59619024
chr20	56751973	56755446
chr20	56883735	56884607
chr20	56884640	56886219
chr20	56963409	56965463
chr9	126907915	126909336
chr9	127013426	127015349
chr9	127018281	127025513
chr9	127027834	127031143
chr9	127041779	127043774
chr9	127044127	127045852
chr9	127046569	127050584
chr20	57195866	57207556
chr9	127051550	127064044
chr9	127067688	127074094
chr9	127082164	127083736
chr9	127103610	127107995
chr3	45143660	45150211
chr20	57225032	57228811
chr20	57267162	57268759
chr20	57425144	57426430
chr20	57463007	57470942
chr20	57555547	57557443
chr20	57606023	57608343
chr20	57616808	57618732
chr20	58507586	58510025
chr9	127140026	127142582
chr9	127142647	127145903
chr20	58514512	58516822
chr3	45193966	45198374
chr20	60639917	60642111
chr20	60695925	60698680
chr20	60716657	60719826
chr20	60757132	60759130
chr20	60813429	60814490
chr20	60876415	60880788
chr20	60924715	60926591
chr9	127181444	127182501
chr9	127336056	127338731
chr9	127414012	127415817
chr9	127419605	127423982
chr9	127531983	127534902
chr3	45239504	45243027
chr3	45245191	45247190
chr3	45250652	45254028
chr20	60927676	60935562
chr3	45259987	45261584
chr20	60935603	60945956
chr20	60951195	60952096
chr3	45263470	45268396
chr20	60955466	60957329
chr20	60960844	60963732
chr20	60981444	60983038
chr20	61272697	61274969
chr9	127539046	127540001
chr9	127614683	127616238
chr9	127621776	127625746
chr9	127629588	127633689
chr9	127702280	127704510
chr9	127904772	127905971
chr14	61567234	61572598
chr14	61612433	61616359
chr14	61643340	61647839
chr14	61718798	61719666
chr3	45429186	45431301
chr3	45682041	45682907
chr3	45684323	45689871
chr20	61364306	61365589
chr20	61375913	61377705
chr9	127951119	127953164
chr9	127961782	127963999
chr9	128002339	128007542
chr9	128022997	128025138
chr9	128169702	128174011
chr9	128246557	128248177
chr14	61787452	61789651
chr14	61821797	61823511
chr14	61899416	61900626
chr14	61991568	61992902
chr14	62003263	62005352
chr3	46036422	46037925
chr3	46972728	46979003
chr3	46983537	46987213
chr20	61422345	61423146
chr3	46987345	46991336
chr3	47017160	47019633
chr20	61435293	61437736
chr3	47020136	47022419
chr20	61491581	61493355
chr20	61493361	61493775
chr20	61553530	61558927
chr9	128256113	128259666
chr9	128275127	128277797
chr9	128298903	128302167
chr9	128302197	128304538
chr14	62217309	62218558
chr14	62228015	62230537
chr14	63158612	63159977
chr3	47028909	47030097
chr3	47050297	47051766
chr3	47137977	47139350
chr3	47204100	47207026
chr3	47323176	47325763
chr3	47421302	47423678
chr3	47462465	47463425
chr3	47516292	47518213
chr20	61567958	61570532
chr3	47553581	47555731
chr20	61846396	61848631
chr20	61903300	61905648
chr20	62128982	62131151
chr20	62150764	62153315
chr20	62168468	62170472
chr9	128320378	128325695
chr9	128328463	128331447
chr14	63567830	63569572
chr14	63670046	63671766
chr14	64008577	64011289
chr14	64080463	64083570
chr14	64107231	64109845
chr14	64192491	64195468
chr14	64318970	64321073
chr14	64803575	64806643
chr14	64853566	64856585
chr3	47619326	47620530
chr3	47820749	47824422
chr3	47829803	47831442
chr3	47843190	47845874
chr3	47865662	47867648
chr20	62204731	62207702
chr3	48025040	48026608
chr20	62256985	62260693
chr3	48079918	48083438
chr20	62272613	62273341
chr20	62273355	62274294
chr3	48128022	48131969
chr20	62283308	62284939
chr20	62288595	62291157
chr20	62321921	62325009
chr14	64873062	64874044
chr14	64887406	64888462
chr14	64931523	64932872
chr14	64968051	64973007
chr14	65005632	65008049
chr14	65170508	65172333
chr3	48228056	48230817
chr3	48281861	48283729
chr3	48341712	48343790
chr3	48470150	48471417
chr3	48480898	48483593
chr20	62325313	62333908
chr3	48487178	48489153
chr20	62337304	62340519
chr3	48506371	48508927
chr3	48512822	48515657
chr20	62370191	62373217
chr3	48540786	48542617
chr20	62438582	62441167
chr20	62461587	62463461
chr20	62495282	62497642
chr20	62504033	62506173
chr14	65380495	65382537
chr14	65438308	65439721
chr14	65452783	65454810
chr14	65567908	65570720
chr14	65646729	65647796
chr3	48593550	48595984
chr3	48600200	48604693
chr3	48645602	48647851
chr3	48671988	48673983
chr3	48699777	48702475
chr3	48721975	48724042
chr3	48731222	48733295
chr3	48753556	48755448
chr3	48884122	48886191
chr14	65688677	65690656
chr14	65720799	65728397
chr14	65748394	65750346
chr14	65753438	65754846
chr14	65756361	65759140
chr3	48935550	48937140
chr3	48955142	48957853
chr3	49043851	49046238
chr3	49065624	49067494
chr3	49129520	49132850
chr3	49140953	49142877
chr3	49157026	49159194
chr3	49169451	49171926
chr14	65877674	65881645
chr14	66973542	66976523
chr14	67652731	67656774
chr14	67706618	67710117
chr14	67713992	67715374
chr14	67825265	67828438
chr14	67875093	67882162
chr14	67882557	67883875
chr14	67884007	67887417
chr14	67893276	67894523
chr14	67981102	67982668
chr14	67999008	68000864
chr14	68066226	68067608
chr14	68085850	68087438
chr14	68088626	68091034
chr14	68140322	68142463
chr14	68159478	68163085
chr14	68282299	68284387
chr14	68285292	68287398
chr14	68554749	68557169
chr8	11709981	11712414
chr8	11724262	11726784
chr8	11734197	11736029
chr8	11748139	11749977
chr8	11759277	11760586
chr8	12610836	12614002
chr8	12808571	12810157
chr8	12987659	12990870
chr7	2439109	2440444
chr7	2442368	2444322
chr7	2558336	2560226
chr7	2568427	2570946
chr7	2593545	2596451
chr7	2597834	2599813
chr7	2684278	2685684
chr8	12990932	12991897
chr8	13049917	13053279
chr8	13077829	13079099
chr8	13132323	13134903
chr7	2795758	2800991
chr7	2882859	2884992
chr7	2901877	2904828
chr7	2913220	2914013
chr7	4680612	4683011
chr7	4721002	4725110
chr2	73295915	73299392
chr2	73337328	73341397
chr2	73403938	73405261
chr2	73440403	73442524
chr2	73459552	73463156
chr2	73510603	73512513
chr2	73611941	73614529
chr8	13263506	13265194
chr8	15397139	15398873
chr8	16461068	16462252
chr19	30432388	30434742
chr19	31617787	31619259
chr19	31704286	31705972
chr19	32835648	32838458
chr7	4777019	4779790
chr19	32863073	32866597
chr7	4783644	4786237
chr19	32894790	32898098
chr7	4814110	4816339
chr19	33071103	33074182
chr7	4922645	4923526
chr19	33164661	33167586
chr7	5013113	5014809
chr19	33181537	33184401
chr7	5084846	5086472
chr7	5229003	5231908
chr7	5279573	5280693
chr7	5434302	5435600
chr7	5435680	5438010
chr2	73963393	73965278
chr2	74006156	74007847
chr2	74009804	74011028
chr2	74055296	74059245
chr2	74077917	74080685
chr8	16689373	16690466
chr2	74086862	74087705
chr2	74117207	74118961
chr8	16694926	16696845
chr2	74152757	74155101
chr8	16858568	16859833
chr2	74210919	74213685
chr8	16883722	16885880
chr8	17012929	17015144
chr8	17103109	17105599
chr8	17354376	17355489
chr8	17433783	17435666
chr8	17657903	17659533
chr19	33209894	33211802
chr19	33461472	33464091
chr19	33554542	33556601
chr19	33568299	33570157
chr19	33571100	33573013
chr7	5450427	5451949
chr19	33666854	33669004
chr7	5456896	5470320
chr19	33792547	33794498
chr7	5525990	5526995
chr19	33863736	33866295
chr7	5534147	5536085
chr19	33999492	34000561
chr7	5565455	5566860
chr2	74229139	74231782
chr2	74346520	74348444
chr2	74373797	74376046
chr2	74404289	74407052
chr2	74424790	74429128
chr8	17779308	17782234
chr2	74618116	74619942
chr8	17940770	17943019
chr2	74647862	74650103
chr2	74666115	74668677
chr2	74681406	74683106
chr8	18671600	18673144
chr8	18769968	18771692
chr19	34285302	34288663
chr19	34624762	34626358
chr19	34662250	34665791
chr19	34716295	34718225
chr7	5567265	5571591
chr19	34723173	34725508
chr7	5588588	5589770
chr19	34744478	34746654
chr7	5594205	5599228
chr19	34759990	34761925
chr7	5601021	5603813
chr19	34848859	34851870
chr7	5608627	5610899
chr7	5631641	5639872
chr7	5648804	5649734
chr7	5668474	5671470
chr7	5676058	5677631
chr2	74683812	74686635
chr2	74691257	74693711
chr2	74698343	74700688
chr2	74708664	74711239
chr2	74729660	74731197
chr2	74733567	74736076
chr8	18869177	18872906
chr2	74755605	74758200
chr8	18891008	18892650
chr2	74775457	74777256
chr8	18924482	18926673
chr2	74780503	74782682
chr8	18938339	18939338
chr8	18990962	18995760
[truncated: 18,695 more rows]

## Sheet: Fig 2A__KO_H3K27Ac_peaks
chr	start	end
chr5	75011245	75014118
chr5	75698288	75700024
chr5	76011176	76013798
chr5	76033866	76036172
chr17	17093537	17095916
chr17	17107170	17110797
chr17	17138764	17141905
chr17	17182360	17186113
chr5	76085147	76090462
chr17	17318965	17320437
chr17	17379271	17381671
chr5	76100845	76105600
chr5	76109371	76112504
chr5	76113817	76117647
chr5	76131924	76136055
chr17	17399183	17400875
chr17	17493043	17496950
chr17	17583916	17588064
chr17	17588068	17591219
chr5	76325317	76329501
chr17	17592293	17603506
chr5	76381290	76384266
chr17	17611748	17616763
chr5	76786426	76789125
chr5	76924414	76927554
chr5	76940551	76942040
chr5	77070065	77074070
chr5	77147510	77149588
chr17	17652298	17653558
chr5	77175084	77177457
chr17	17653953	17657648
chr5	77187960	77191145
chr5	77589425	77592030
chr17	17683404	17689316
chr5	77654323	77658051
chr5	77813738	77815690
chr5	77820805	77824289
chr17	17717294	17719473
chr17	17719554	17732263
chr17	17732576	17736651
chr5	77881328	77884142
chr17	17736734	17745692
chr17	17803500	17805136
chr17	17816779	17819448
chr17	17821625	17827329
chr5	77933217	77937605
chr5	77941668	77945795
chr17	17857826	17864875
chr5	77992207	77997939
chr17	17873620	17875911
chr5	78073713	78077095
chr5	78279034	78282967
chr5	78429041	78430532
chr1	192527195	192529672
chr1	192776201	192779236
chr1	193026243	193030787
chr1	193071694	193075987
chr1	193079939	193081996
chr1	193084356	193085968
chr1	193089718	193093287
chr17	17892615	17894737
chr17	17941241	17944308
chr5	78531051	78534939
chr17	17990313	17992672
chr5	78807289	78811300
chr17	18084095	18092423
chr1	39669460	39672234
chr5	78855687	78860058
chr17	18123985	18125356
chr5	78905932	78910441
chr17	18127711	18130151
chr5	79285838	79288170
chr5	79378203	79379557
chr1	39852373	39867501
chr5	79550675	79553010
chr5	79702392	79705167
chr1	195732125	195733527
chr1	196576643	196579069
chr1	196902525	196903576
chr1	197113525	197117636
chr1	197168357	197172299
chr1	197742653	197746421
chr1	197767593	197769289
chr1	197807076	197808810
chr17	18160010	18162774
chr17	18162819	18165703
chr17	18216348	18219641
chr17	18265025	18268018
chr1	39869983	39879020
chr5	79782447	79785662
chr17	18314768	18315267
chr1	39879279	39882672
chr5	79865351	79866697
chr5	79949041	79952458
chr17	18529175	18530126
chr5	80564093	80566306
chr17	18600864	18601823
chr1	39956512	39957829
chr5	80596078	80600269
chr5	80714917	80717333
chr1	40039304	40043176
chr1	40071161	40072865
chr5	81045381	81048491
chr1	197870616	197873008
chr1	197884036	197887356
chr1	198124515	198129881
chr1	198171985	198173617
chr1	198202125	198204619
chr1	198236566	198239298
chr17	18824026	18825759
chr17	18864285	18865780
chr1	40104732	40106305
chr5	81146505	81148771
chr1	40203537	40205791
chr5	81265869	81269020
chr1	40253981	40255493
chr5	81572181	81575542
chr1	40347861	40349761
chr5	81730767	81731946
chr17	18883382	18886688
chr1	40366573	40368420
chr5	82029768	82032368
chr1	40419927	40422391
chr5	82371504	82375034
chr5	82390456	82394399
chr1	40479417	40481732
chr5	82766354	82772697
chr1	40504109	40507706
chr5	83679187	83681274
chr5	85912830	85915051
chr1	198412349	198413340
chr1	198848397	198850921
chr1	198898157	198900113
chr1	198903332	198907856
chr1	199194766	199196448
chr17	18905374	18909459
chr17	18966665	18967288
chr17	19014330	19015006
chr17	19015146	19015446
chr17	19140495	19142617
chr1	40561986	40563978
chr17	19248993	19251837
chr1	40626221	40628697
chr1	40706663	40708754
chr17	19264396	19267538
chr17	19278785	19283071
chr1	40710020	40711807
chr1	40722114	40724869
chr1	40838580	40841324
chr1	40914230	40917883
chr1	40942163	40943922
chr1	199660084	199661418
chr1	199711121	199713467
chr1	199927936	199929288
chr1	199997532	199999036
chr1	200007932	200009505
chr1	200270400	200272139
chr1	200357443	200359671
chr17	19350021	19351220
chr17	19409573	19412528
chr17	19436459	19438405
chr17	19548459	19555920
chr17	19653331	19659201
chr1	40973441	40975622
chr17	19769633	19771412
chr1	40996105	40998748
chr1	41130400	41133091
chr17	19860733	19863242
chr1	41155857	41160557
chr1	41248851	41250311
chr1	41326171	41329004
chr1	200377364	200381992
chr1	200383771	200387538
chr1	200450209	200454093
chr1	200588558	200591500
chr1	200608487	200610610
chr1	200637068	200641004
chr1	41329099	41330279
chr1	41413869	41414960
chr1	41432825	41434743
chr1	41444332	41448221
chr1	200706610	200710918
chr1	200859791	200860865
chr1	201122363	201124575
chr1	201138971	201141289
chr1	201159391	201162413
chr1	201416754	201418405
chr1	41706340	41709954
chr1	41826214	41828189
chr1	41847245	41849007
chr1	41960742	41962859
chr1	201425273	201426684
chr1	201428646	201432751
chr1	201448519	201452310
chr1	201472136	201474012
chr1	201474042	201477483
chr1	201503687	201506498
chr1	201506848	201512725
chr1	201519737	201522880
chr1	201570708	201573218
chr1	201616477	201618251
chr1	201678526	201685935
chr1	42248291	42251187
chr1	42303145	42310988
chr1	201741998	201744832
chr1	201758228	201762543
chr1	201797396	201799764
chr1	201851318	201853865
chr1	201856804	201858847
chr1	42323906	42332961
chrX	114251404	114253294
chrX	114257113	114259249
chrX	114467535	114469641
chrX	114579058	114580762
chrX	114793645	114797720
chrX	114805308	114806873
chrX	115004935	115005245
chrX	115083739	115086367
chrX	117249794	117251732
chrX	117477958	117482331
chr3	5026735	5030114
chr3	5034725	5039054
chr3	5053924	5056753
chrX	117628649	117631327
chr3	5163184	5165462
chrX	117683697	117687834
chrX	117859771	117862812
chrX	118076357	118077577
chr3	8485020	8486775
chr3	8541870	8543947
chrX	118107673	118111481
chr3	8669749	8672774
chrX	118148449	118150415
chrX	118369373	118371876
chrX	118531568	118534582
chr3	8910004	8912936
chrX	118601283	118603964
chrX	118698493	118699623
chrX	118706870	118709970
chrX	118738709	118741411
chrX	118825577	118828114
chr3	9003628	9008208
chr3	9290347	9292278
chr3	9403049	9407085
chrX	118891799	118893276
chrX	118922600	118928271
chrX	118985731	118987984
chrX	119003929	119007232
chrX	119020046	119021350
chrX	119076168	119078435
chrX	119377769	119379646
chrX	119383583	119386161
chr14	31925669	31927896
chr14	32029906	32031536
chr14	32406493	32407711
chr14	32544140	32548115
chr14	32669740	32673839
chr14	32839123	32841810
chr14	33365869	33367343
chr3	9463670	9466453
chr3	9594657	9596238
chr3	9684243	9685141
chr3	9690173	9692081
chr3	9771742	9774881
chr3	9790538	9793180
chrX	119601807	119603492
chr3	9833006	9836050
chrX	119618361	119621280
chr3	9850034	9852696
chrX	119682766	119685511
chrX	119692103	119697552
chrX	119736321	119739576
chrX	119762436	119765322
chr14	33407392	33409958
chr14	34032738	34037328
chr14	34419602	34421234
chr14	34528181	34530206
chr3	9884815	9886649
chr3	9931273	9933686
chr3	9934881	9936312
chr3	9944027	9946010
chr3	9957509	9959598
chr3	9973491	9976644
chrX	119868026	119872524
chr3	9987346	9989499
chr3	9993010	9994433
chr3	10017729	10020027
chrX	120330204	120332697
chr3	10027682	10029947
chrX	120490065	120491832
chrX	122865106	122867558
chrX	122897818	122899848
chrX	122992377	122997141
chr14	34929929	34932985
chr14	34965076	34968689
chr14	35023262	35024568
chr14	35097658	35100264
chr14	35117394	35121003
chr14	35134042	35136138
chr14	35145508	35148280
chr3	10051999	10052948
chr3	10067048	10069421
chr3	10156711	10158668
chr3	10182721	10186775
chrX	123126129	123128507
chr3	10212193	10213916
chrX	123161399	123162839
chr3	10214289	10217140
chrX	128627260	128629246
chrX	128654919	128658206
chrX	128673487	128675207
chrX	128799301	128801300
chrX	128976603	128978720
chr14	35182240	35184876
chr14	35191628	35192977
chr14	35341884	35345411
chr14	35449369	35453756
chr14	35514101	35516797
chr3	10241735	10243908
chr3	10244172	10249532
chrX	129039053	129041313
chrX	129064273	129067258
chrX	129090344	129092139
chrX	129114043	129119229
chr3	10269595	10270792
chrX	129193800	129195450
chrX	129242124	129246709
chrX	129247558	129249125
chrX	129253203	129256396
chrX	129298457	129301806
chrX	129400594	129403515
chr14	35519158	35520457
chr14	35589240	35593533
chr14	35624094	35627068
chr14	35627677	35632217
chr14	35760506	35765127
chr14	35833792	35836880
chr14	35869487	35876897
chr14	36002218	36003352
chr14	36277323	36279087
chr3	10288995	10292573
chr3	10361561	10363639
chr3	10407415	10409769
chr3	11102037	11103569
chr3	11137132	11139421
chrX	129472844	129474749
chr3	11176208	11180164
chrX	129534939	129536882
chr3	11195418	11197584
chrX	130035778	130037575
chr3	11236601	11239344
chrX	130837671	130839508
chrX	130955503	130957274
chrX	130964002	130965895
chrX	131156316	131158970
chr14	36294701	36297370
chr14	36788872	36790658
chr14	36988482	36990320
chr14	37050402	37052445
chr14	37130480	37131955
chr14	37236173	37237767
chr14	37640820	37642484
chr3	11287507	11288991
chr14	37665717	37668098
chr14	38052237	38053842
chr14	38063104	38066014
chr14	39571302	39574256
chr14	39582654	39584651
chr14	39638275	39640821
chr14	39642892	39646047
chr14	39734843	39737820
chr14	39899840	39903350
chr14	41424009	41424900
chr3	11319969	11326658
chr14	41623211	41624412
chr14	42075614	42077052
chr14	42661601	42662644
chr14	45366321	45368429
chr14	45428995	45434028
chr14	45552135	45555102
chr14	45602518	45607426
chr14	50050463	50053424
chr14	50064179	50067130
chr14	50085661	50089946
chr14	50090023	50091516
chr14	50098719	50103940
chr14	50153612	50155847
chr14	50157486	50161266
chr14	50233093	50236468
chr14	50317404	50321713
chr7	104643317	104644874
chr7	104648771	104657973
chr7	104864641	104866672
chr7	104908617	104910311
chr7	105027887	105030386
chr7	105161078	105163547
chr7	105171805	105173618
chr7	105220378	105222368
chr7	105415544	105417406
chr7	105446168	105448136
chr7	105470059	105471993
chr7	105515879	105518831
chr7	105705000	105706470
chr7	105751362	105753892
chr7	105923891	105927042
chr7	106064599	106066756
chr2	54341497	54344298
chr2	54556460	54558976
chr2	54681366	54685931
chr2	54709098	54711879
chr2	54751211	54752722
chr7	106299629	106302329
chr7	106357431	106360376
chr7	106376594	106377858
chr2	54784359	54789066
chr7	106412705	106417553
chr2	54798750	54801106
chr7	106463625	106465279
chr7	106507535	106509043
chr7	106684333	106686315
chr7	106806596	106809245
chr7	106809272	106811431
chr2	54949155	54952193
chr2	54994183	54996777
chr2	54997096	55001907
chr2	55129335	55134323
chr2	55172322	55173690
chr7	107203402	107206719
chr7	107219515	107221434
chr2	55238990	55241260
chr7	107234139	107236743
chr2	55272295	55282036
chr7	107382454	107386248
chr7	107530488	107532919
chr7	107588448	107591563
chr2	55320535	55322525
chr2	55322576	55328002
chr2	55341654	55344357
chr2	55374450	55376689
chr7	107633767	107644406
chr2	55458199	55462082
chr7	108094953	108097430
chr2	55495134	55497935
chr7	108163996	108168577
chr7	108208366	108211679
chr7	111201530	111203447
chr7	111640645	111642025
chr2	55508830	55510329
chr2	55644665	55648481
chr2	55745272	55748335
chr2	55812140	55813502
chr7	111720383	111721940
chr2	55842102	55846872
chr7	111843748	111847900
chr7	112031890	112032984
chr2	55920014	55923336
chr7	112089263	112093181
chr7	112428869	112431032
chr7	112578698	112581361
chr7	112725582	112727305
chr7	112757558	112759611
chr7	113725181	113727667
chr2	58108759	58110654
chr2	58271629	58275106
chr7	114561510	114564644
chr2	58334182	58336721
chr7	115850116	115852240
chr7	115910834	115912901
chr2	58467177	58469505
chr7	115955252	115958436
chr7	115993724	115999268
chr7	116034561	116036660
chr7	116081436	116085004
chr12	14524677	14527422
chr12	14535927	14539027
chr12	14546677	14548504
chr12	14556168	14557670
chr12	14718212	14723244
chr12	14955064	14957972
chr12	14988704	14991395
chr2	58654044	58656716
chr2	60742430	60744238
chr2	60775739	60783369
chr2	60808434	60809461
chr7	116104798	116105605
chr2	60982266	60985310
chr7	116105792	116106990
chr11	34448209	34449592
chr2	61107266	61110894
chr7	116138852	116142288
chr11	34459557	34461733
chr7	116150987	116153944
chr2	61242557	61246393
chr7	116161380	116169061
chr7	116216412	116218025
chr11	34936483	34940032
chr7	116311217	116314242
chr11	34995856	35001388
chr12	15060880	15067304
chr12	15474824	15476466
chr12	15489264	15491096
chr12	15500647	15502624
chr12	15742925	15744149
chr12	15780555	15784750
chr12	15814582	15816822
chr2	61291835	61294216
chr2	61371241	61373567
chr2	61402489	61407955
chr2	61652181	61654297
chr7	116325495	116331265
chr2	61685666	61689836
chr7	116331382	116334617
chr7	116345698	116348435
chr11	35049806	35055993
chr7	116353364	116357831
chr11	35056163	35059312
chr7	116364187	116365471
chr11	35059827	35063090
chr7	116410929	116414539
chr12	15852466	15855597
chr12	15909960	15911968
chr12	15940598	15943790
chr12	16033578	16038338
chr12	16062709	16065094
chr2	61760759	61768124
chr2	61824191	61825831
chr7	116414863	116417050
chr11	35083946	35087193
chr2	61862454	61863696
chr7	116417175	116419602
chr2	61897014	61899987
chr7	116501688	116504545
chr2	61920752	61923076
chr7	116592054	116595344
chr7	116771342	116773760
chr11	35093383	35094913
chr7	117512672	117514311
chr11	35097473	35102856
chr7	117823231	117825699
chr11	35103052	35110899
chr7	117853778	117855326
chr11	35120225	35121886
chr12	16499443	16502820
chr12	19280926	19285444
chr12	19349809	19351702
chr12	19424619	19428687
chr12	19533412	19536266
chr2	61986968	61988427
chr2	61988853	61989915
chr2	61989984	61992938
chr2	62079027	62082659
chr2	62112029	62117425
chr2	62132199	62133578
chr11	35132064	35134269
chr2	62422303	62425277
chr11	35158510	35178979
chr2	62683215	62686829
chr11	35178981	35197720
chr11	35197781	35203238
chr12	19591739	19595731
chr12	19634887	19637412
chr12	20364430	20366551
chr12	20520355	20523367
chr12	21589775	21592813
chr12	21652635	21656476
chr2	62731870	62734548
chr11	35223169	35224813
chr2	62801199	62808117
chr12	21679978	21681396
chr12	21807695	21812072
chr12	21925572	21928949
chr12	22198213	22200931
chr12	22428141	22430131
chr12	22487326	22489248
chr12	22529179	22530529
chr12	22695896	22699085
chr11	35357614	35361365
chr11	35600940	35602179
chr11	35637904	35647176
chr12	22776937	22780616
chr12	24101680	24104668
chr12	24713579	24716684
chr12	24753041	24754828
chr11	35650004	35652626
chr11	35682124	35686270
chr11	35842879	35844436
chr11	35964338	35966885
chr11	36027942	36032420
chr12	25052937	25055737
chr12	25098946	25102943
chr12	25347303	25349898
chr12	25401197	25405423
chr11	36033286	36035090
chr11	36098370	36100905
chr11	36169662	36173395
chr11	36310246	36311675
chr12	25537315	25540778
chr12	25588730	25590124
chr12	25609391	25613525
chr12	25843889	25849901
chr11	36520484	36523934
chr11	36529657	36532763
chr11	36615792	36616817
chr11	43332986	43335084
chr11	43379371	43382054
chr11	43600020	43603218
chr11	43665142	43666697
chr11	43700920	43704362
chr11	43901672	43903306
chr12	25920851	25925944
chr12	25962602	25967420
chr12	26106770	26115449
chr11	44086480	44089189
chr11	44116940	44118364
chr11	45167354	45169931
chr5	86408286	86412742
chr5	86414842	86419471
chr5	86446939	86448104
chr5	86546516	86549977
chr5	86562213	86565423
chr5	86595603	86597032
chr5	86706912	86709734
chr5	87436083	87438971
chr5	87563515	87566378
chr5	87955170	87958132
chr5	87969024	87973062
chr5	87975319	87977045
chr5	87978956	87981618
chr5	88080277	88083441
chr17	19911566	19914702
chr17	19965229	19969835
chr17	20058509	20060798
chr17	20077281	20079498
chr5	88177276	88182467
chr5	88183765	88186705
chr5	88331895	88333943
chr5	89704136	89706838
chr5	89768421	89771946
chr5	89824066	89827479
chr5	90457688	90459463
chr17	20436052	20436824
chr17	20704226	20705683
chr17	20811175	20812854
chr17	20934971	20939187
chr17	20942427	20948632
chr17	21001301	21003867
chr17	21029140	21031563
chr17	21115394	21119697
chr17	21155683	21157531
chr5	90674241	90681012
chr5	91976174	91977771
chr5	92413800	92415223
chr5	92496425	92499361
chr17	21178264	21180112
chr17	21184899	21194438
chr17	21219074	21220761
chr5	92914622	92922195
chr17	21225507	21227121
chr5	92955138	92958259
chr17	21304124	21306815
chr5	93446272	93448484
chr5	93952809	93955593
chr5	94415559	94418402
chr5	94619379	94621405
chr5	94889518	94892444
chr17	21452817	21455227
chr17	25619650	25623939
chr17	25658829	25661855
chr17	25679640	25682016
chr5	94925997	94927665
chr17	25707529	25708914
chr5	94981825	94984038
chr17	25710458	25712785
chr5	95065561	95068275
chr17	25782798	25784608
chr17	26219676	26220631
chr5	95156686	95160943
chr17	26368455	26369973
chr5	95169611	95171770
chr5	95193917	95199479
chr5	95293681	95299402
chr5	95308689	95311220
chr5	95359716	95363037
chr17	26645102	26647225
chr17	26661794	26662587
chr17	26662660	26664024
chr17	26673506	26675403
chr17	26683455	26685496
chr17	26697615	26699744
chr5	95402943	95404444
chr17	26732318	26733887
chr5	95413618	95417770
chr17	26878801	26880237
chr5	95949464	95951405
chr17	26897513	26899454
chr17	26924735	26927555
chr5	95995626	95999609
chr5	96043368	96046278
chr5	96142385	96145053
chr1	201923123	201925982
chr1	201951091	201953290
chr1	202112321	202115104
chr1	202204219	202207137
chr1	202308499	202313193
chr1	202317049	202318829
chr1	202774249	202778499
chr1	202778802	202781003
chr1	202829760	202831711
chr17	26970522	26974443
chr17	26987991	26990725
chr17	27036841	27039122
chr5	96211035	96213567
chr17	27051023	27058242
chr1	42359714	42371408
chr5	96268605	96273194
chr17	27069212	27074600
chr5	96517001	96520550
chr17	27132564	27141868
chr5	97443881	97446516
chr17	27168580	27170506
chr1	42380882	42387058
chr5	97643068	97647044
chr5	97790151	97791880
chr1	202856770	202859046
chr1	202894955	202897240
chr1	202926415	202929050
chr1	202935458	202938869
chr1	202974742	202977862
chr1	202994665	202996435
chr1	203120704	203124159
chr1	203273488	203275552
chr1	203295795	203297858
chr1	203456337	203457759
chr17	27181143	27182951
chr17	27223402	27226039
chr17	27228852	27230314
chr17	27252031	27254522
chr1	42416570	42426948
chr17	27274924	27278754
chr5	98239547	98241112
chr5	98262139	98266971
chr5	98354300	98358286
chr17	27475050	27479855
chr5	99870249	99872178
chr17	27480846	27483894
chr5	100112124	100114405
chr5	100235261	100239709
chr5	101631300	101633190
chr1	42499793	42502539
chr5	102089820	102092504
chr5	102200627	102202663
chr1	203480839	203483916
chr1	203594463	203598290
chr1	203631357	203634071
chr1	203641689	203644822
chr1	203661182	203663187
chr1	203763865	203768127
chr1	203829707	203832154
chr1	203857002	203859328
chr17	27502968	27508764
chr17	27567010	27569205
chr17	27618206	27622304
chr17	27716496	27719075
chr1	42799017	42802649
chr5	102245019	102250019
chr17	27739676	27740930
chr1	42845655	42847264
chr5	102292857	102296527
chr17	27892659	27896366
chr5	102453018	102457593
chr17	27915122	27921469
chr1	42920949	42923142
chr5	102593216	102596097
chr17	27942110	27943912
chr5	102897230	102899385
chr1	43122547	43125421
chr5	106716093	106718101
chr1	43146518	43153016
chr5	106723461	106725322
chr1	43230304	43234023
chr1	43281329	43284121
chr5	106803945	106806211
chr1	203859508	203860924
chr1	203874448	203877441
chr1	204026077	204027831
chr1	204041623	204044435
chr1	204072681	204074317
chr1	204099378	204101149
chr1	204120341	204122398
chr17	27965687	27967231
chr17	28087245	28089156
chr17	28254359	28259284
chr1	43311313	43313502
chr17	28442966	28445501
chr1	43387695	43391675
chr17	28617886	28619927
chr17	28705265	28706900
chr17	28803521	28805445
chr1	43422290	43425637
chr1	43585738	43587579
chr1	204377262	204382006
chr1	204385323	204388079
chr1	204462656	204464757
chr1	204484478	204486899
chr1	205090124	205092558
chr1	205141041	205143463
chr1	205143794	205146316
chr17	28926413	28928719
chr17	29034526	29037606
chr17	29058648	29059223
chr17	29150449	29153317
chr17	29157545	29160132
chr1	43636844	43639024
chr17	29232422	29234586
chr1	43669964	43673850
chr17	29297080	29299930
chr1	43739619	43740771
chr17	29378065	29380591
chr1	43795363	43796841
chr17	29394416	29396182
chr1	43812995	43816338
chr1	43823243	43828010
chr1	43828328	43829942
chr1	43831057	43835216
chr1	43835307	43840646
chr1	205179438	205181458
chr1	205196319	205198400
chr1	205282166	205291680
chr1	205472731	205474969
chr1	43853070	43856826
chr1	43918151	43921627
chr1	43937325	43938415
chr1	43938442	43942882
chr1	43991267	43993387
chr1	43994552	43998530
chr1	44046169	44049896
chr1	44114412	44118171
chr1	44171042	44175407
chr1	205598643	205602218
chr1	205648004	205649903
chr1	205715473	205720743
chr1	205743263	205745470
chr1	205781022	205783516
chr1	206642997	206644856
chr1	206730050	206731320
chr1	44175415	44178721
chr1	44286752	44288638
chr1	44299748	44302888
chr1	44386736	44387866
chr1	44393107	44394115
chr1	44394128	44397215
chr1	206806655	206810034
chr1	206857666	206859935
chr1	207222823	207227305
chr1	207493872	207496137
chr1	207924211	207926356
chr1	208021100	208022245
chr1	208041657	208043502
chr1	209820165	209827658
chr1	44411233	44413922
chr1	44435534	44436527
chr1	44439363	44442020
chr1	44443499	44446342
chr1	44455946	44458773
chr1	44494536	44497633
chr1	44512854	44514456
chr1	44677686	44679951
chr1	209828962	209831654
chr1	209848092	209849812
chr1	209957062	209958659
chr1	210000590	210002557
chr1	210012271	210014851
chr1	210110888	210112382
chr1	210424073	210425579
chr1	210483920	210485214
chr1	44792300	44795188
chr1	44819812	44822027
chr1	44870181	44872631
chr1	44950510	44952353
chr1	45095872	45100636
chr1	45137507	45141506
chr1	45171759	45174531
chr1	45186602	45188576
chr1	210501358	210503959
chr1	210546397	210548682
chr1	210567102	210568381
chr1	211055319	211056842
chr1	211209248	211211405
chr1	211306833	211307576
chr1	211429908	211435281
chr1	45194572	45198136
chr1	45208236	45209744
chr1	45238582	45243982
chr1	45263703	45269883
chr1	45271284	45277968
chr1	45283641	45286767
chrX	131350061	131353967
chr20	46069440	46070980
chr20	46079252	46085196
chrX	131622246	131624395
chr20	46128967	46132675
chr20	46143924	46147143
chrX	133505979	133509180
chrX	133593395	133595737
chr20	46238346	46240296
chrX	133681895	133685019
chrX	133737411	133739833
chr20	47439331	47443063
chrX	133755314	133757833
chr20	47457800	47459276
chrX	133930079	133932722
chr20	47536975	47539863
chrX	133940487	133942410
chr20	47599096	47602117
chrX	134048074	134049957
chr20	47661264	47665906
chrX	134137695	134139089
chrX	134155087	134157536
chrX	134165522	134167533
chr20	47802623	47805809
chrX	134184952	134186991
chr3	11371804	11373472
chr3	11375396	11376871
chr3	11548907	11552463
chr3	11554621	11557497
chr3	11598926	11601435
chr20	47834943	47837403
chrX	134476460	134480182
chr20	47891614	47901223
chr20	47903222	47904909
chrX	134653539	134657424
chr3	11605815	11613584
chr20	48257567	48260589
chrX	135054846	135056552
chr3	11622653	11624770
chrX	135066063	135068901
chr20	48290653	48297350
chrX	135209272	135209974
chr3	11629497	11635638
chr3	11639567	11640395
chr3	11640398	11647923
chr3	11681173	11686221
chr3	11758707	11763001
chrX	135227780	135231797
chr3	11887315	11889104
chr20	48326126	48332153
chrX	135231953	135233688
chr20	48391178	48394833
chr20	48426336	48431658
chr20	48530745	48533800
chrX	135241480	135246186
chr20	48544755	48546393
chr20	48551098	48554873
chr3	12525010	12527015
chr3	12597529	12599754
chr3	12703660	12706627
chrX	135273775	135276403
chr3	12837273	12838812
chr20	48595205	48596525
chr3	12851182	12852975
chr20	48598349	48600291
chrX	135332253	135334147
chr3	12881722	12884150
chr20	48687259	48688285
chrX	135577608	135581118
chrX	135848683	135852075
chr20	48726528	48731363
chrX	135959661	135964205
chr14	50326831	50331467
chr14	50333752	50336267
chr14	50345809	50348716
chr14	50363427	50364291
chr14	50364616	50365971
chr14	50372411	50376014
chr3	13008292	13009269
chr3	13009402	13010188
chr3	13034244	13037358
chr20	48731484	48733483
chrX	135989793	135993866
chrX	146992496	146994797
chr3	13460476	13462832
chrX	148575715	148577956
chr3	13520659	13522604
chr20	48760465	48761606
chrX	148585819	148587566
chr20	48762915	48764377
chrX	148620466	148623602
chrX	148712554	148714037
chr20	48768396	48771375
chr20	48779715	48781170
chr20	48781178	48783850
chr20	48787883	48790204
chr14	50412236	50414794
chr14	50464243	50472372
chr3	14165009	14168331
chr3	14183595	14187292
chr3	14219012	14221351
chr3	14443342	14447138
chr3	14451520	14453186
chr3	14471834	14476738
chrX	149530486	149534464
chr20	48806300	48810804
chrX	149736205	149736863
chr3	14691913	14694262
chrX	149736931	149738177
chr3	14987673	14991335
chr3	15105350	15107471
chr20	49038582	49041070
chrX	149860178	149863285
chr20	49054350	49058987
chr20	49108513	49110434
chrX	150066010	150068517
chr20	49113050	49114079
chrX	150150671	150153803
chr14	50478839	50481356
chr14	50489932	50492801
chr14	50504274	50509175
chr14	50510312	50512973
chr14	50526019	50530202
chr14	50582221	50584145
chr14	50696105	50700017
chr3	15139201	15141928
chr3	15227416	15228458
chr3	15246791	15248958
chr3	15309491	15312356
chr20	49125334	49128307
chrX	150564505	150566773
chr3	15341539	15343777
chrX	150731381	150734129
chr20	49156764	49158736
chrX	151071049	151072404
chr3	15350630	15353647
chr20	49176288	49179698
chr20	49261385	49263394
chrX	151087220	151091222
chr20	49340576	49343320
chrX	151141473	151143886
chr20	49346458	49349431
chrX	151305657	151307615
chr20	49360322	49362003
chrX	151902122	151902972
chr14	50777827	50780715
chr14	50787084	50788775
chr14	50861996	50865244
chr14	50994543	51000242
chr14	51026744	51028471
chr14	51133056	51136062
chr14	51296595	51299138
chr14	51409586	51412379
chr14	51420953	51423583
chr3	15372761	15375685
chr3	15419210	15419931
chr3	15468359	15470536
chr3	15642027	15644745
chr3	15671258	15681648
chr3	15685646	15691446
chr20	49406683	49408529
chrX	151903084	151904172
chr20	49410976	49412651
chrX	151998550	152000643
chr20	49434433	49435576
chrX	152109384	152111049
chr3	15794187	15796759
chrX	152599067	152600604
chr20	49544940	49549026
chrX	152735034	152736279
chr20	49573736	49576037
chrX	152863620	152866092
chrX	152908803	152910590
chrX	152952804	152954285
chr14	51560401	51563742
chr14	51705693	51708190
chr14	51860419	51866605
chr14	51908522	51910734
chr14	51999167	52002041
chr14	52012861	52015450
chr3	15808395	15812463
chr3	15899858	15903232
chr3	16023695	16026059
chrX	152987857	152991002
chr3	16100460	16103162
chr3	16108821	16110203
chr3	16305291	16307561
chrX	153057795	153061584
chr20	50062703	50064681
chrX	153192080	153193917
chr20	50072434	50074644
chrX	153193946	153195478
chr20	50103431	50105500
chrX	153199120	153201519
chrX	153232436	153240429
chr14	52116214	52121582
chr14	52372097	52373113
chr14	52455073	52457477
chr14	52534946	52536665
chr14	52545425	52549282
chr14	52577370	52579234
chr3	16489442	16491021
chr3	16553859	16555840
chr3	16925397	16928152
chr3	17080187	17083196
chr3	17779869	17785612
chr3	18137952	18143324
chr3	18152533	18154003
chr14	53160901	53164355
chr14	53172292	53175400
chr14	53255687	53260011
chr14	53300410	53304066
chr14	53368981	53370346
chr14	53370993	53374438
chr3	18277531	18280780
chr3	18464212	18468099
chr3	18485023	18487933
chr3	19187271	19190331
chr3	19743587	19744579
chr3	19929712	19931899
chr14	53415465	53419162
chr14	53476847	53478824
chr14	53574695	53576679
chr14	53617823	53620882
chr14	53683767	53685505
chr14	53772856	53773793
chr14	53857390	53859942
chr14	54419139	54421760
chr14	54677303	54679979
chr14	54862604	54866564
chr14	54906516	54909089
chr14	54954041	54957391
chr14	55031009	55038304
chr14	55142322	55145199
chr14	55238332	55241555
chr14	55283967	55287220
chr14	55335964	55337771
chr7	120496696	120499293
chr7	120589399	120592484
chr7	120941259	120943300
chr7	121035390	121037235
chr7	121168910	121172146
chr7	121183520	121186421
chr7	121512556	121514209
chr6	138131562	138133720
chr6	138172341	138175067
chr6	138186316	138190066
chr7	121776410	121778166
chr7	121782985	121784994
chr7	121877333	121878814
chr7	121943492	121946276
chr7	122525260	122528140
chr7	123172903	123173575
chr7	123173701	123175130
chr7	123175144	123176288
chr6	138426762	138429373
chr6	138481882	138484308
chr6	138724046	138726559
chr6	138784702	138788286
chr2	62931140	62936619
chr7	123177924	123179250
chr2	62951369	62953877
chr7	123196858	123198951
chr7	123385944	123390478
chr7	124403746	124406649
chr7	124568817	124570548
chr7	126213541	126215715
chr7	126340412	126343206
chr7	126891966	126894450
chr19	17829321	17834127
chr19	17858496	17859231
chr19	17876947	17878233
chr6	138909604	138917746
chr19	17951630	17954260
chr6	138973787	138978388
chr19	17969821	17970529
chr19	17970578	17973729
chr6	139003495	139005212
chr19	18042689	18044979
chr6	139011783	139015620
chr6	139092682	139095855
chr2	63276470	63279050
chr2	63814460	63818184
chr2	63925310	63927074
chr2	64066954	64070779
chr2	64244606	64248195
chr7	127031167	127033900
chr7	127224517	127226600
chr2	64369900	64372867
chr7	127227578	127229417
chr2	64586647	64588097
chr7	127290995	127293768
chr7	127982846	127984772
chr7	128044960	128046722
chr19	18057718	18059995
chr19	18107321	18110086
chr19	18110312	18113406
chr6	139288014	139297005
chr19	18117517	18119648
chr19	18130430	18133900
chr19	18156173	18157754
chr6	139307009	139310691
chr19	18168638	18170435
chr6	139347779	139351471
chr19	18207915	18209434
chr6	139455563	139458835
chr6	139692781	139698739
chr6	139889414	139892253
chr6	140084909	140087265
chr2	64679791	64682668
chr2	64749600	64753025
chr2	64869624	64874295
chr2	64878747	64882482
chr2	64924395	64927386
chr7	128048886	128051061
chr2	64975429	64980874
chr7	128094565	128096881
chr2	64993717	64996344
chr7	128116180	128117107
chr7	128170906	128172918
chr2	65056865	65060426
chr7	128377740	128380682
chr7	128430642	128432317
chr7	128466537	128469141
chr7	128469164	128474724
chr7	128502075	128504005
chr7	128693004	128696542
chr19	18214784	18216012
chr19	18220129	18221764
chr19	18228026	18229719
chr19	18261116	18265646
chr19	18271250	18273033
chr19	18283895	18286206
chr19	18302113	18303775
chr19	18303851	18305200
chr19	18314132	18315114
chr19	18315118	18317358
chr6	142334621	142336866
chr6	142467151	142469297
chr2	65063293	65068026
chr2	65090976	65093388
chr2	65144738	65145898
chr2	65214653	65217409
chr2	65282469	65285052
chr7	128827679	128829762
chr2	65295901	65298785
chr7	128863524	128866428
chr2	65355418	65358732
chr7	129073189	129075383
chr2	65453689	65456961
chr7	129077929	129080658
chr7	129141527	129142930
chr7	129250232	129252990
chr7	129304159	129305856
chr7	129418601	129421685
chr7	129464194	129466456
chr19	18318621	18319594
chr19	18324956	18326414
chr19	18334191	18336402
chr19	18384313	18387428
chr19	18388783	18394223
chr19	18400592	18405594
chr6	142620905	142625094
chr19	18411492	18412663
chr6	142693235	142696959
chr19	18413112	18416852
chr19	18431626	18435644
chr6	142733987	142736335
chr19	18438833	18440557
chr6	143140448	143142184
chr6	143153515	143154989
chr2	65458602	65459836
chr2	65544819	65549363
chr7	129469468	129472343
chr7	129483117	129487934
chr2	65584029	65588435
chr7	129492506	129495157
chr7	129588567	129593620
chr7	129608438	129611177
chr7	129648242	129651169
chr7	129690114	129692157
chr7	129708991	129711454
chr7	129844120	129846207
chr19	18450277	18452826
chr19	18473275	18478830
chr19	18479676	18481122
chr19	18482979	18487544
chr6	143162901	143165038
chr6	143165076	143168876
chr6	143191731	143194573
chr6	143205535	143208306
chr19	18525286	18532749
chr6	143223219	143225158
chr6	143247331	143249040
chr6	143264464	143270018
chr6	143379837	143382905
chr12	26120293	26125389
chr12	26161535	26164921
chr2	65592087	65596511
chr7	129995530	129997128
chr11	45201033	45203787
chr2	65647223	65649985
chr7	130079771	130082433
chr7	130352411	130354598
chr11	45825228	45827886
chr2	65800241	65801380
chr7	130418056	130419852
chr11	45868953	45870106
chr7	130518821	130542420
chr11	45920408	45922594
chr7	130556752	130576829
chr11	45938417	45941320
chr11	45943132	45945175
chr11	46139281	46145620
chr11	46257423	46261868
chr19	18535868	18537912
chr19	18546839	18550691
chr6	143770133	143773069
chr6	143830962	143833655
chr19	18588878	18591785
chr6	143857127	143859543
chr6	144163424	144165706
chr6	144327336	144330072
chr6	144384353	144386107
chr6	144415445	144418116
chr12	26265370	26268416
chr12	26274393	26280571
chr12	26305378	26307790
chr12	26423828	26429389
chr12	26450681	26453218
chr2	65803146	65805626
chr2	66659456	66663369
chr2	66801056	66803721
chr2	67623860	67625646
chr7	130614875	130617313
chr11	46263322	46266379
chr2	68223641	68226580
chr7	130619790	130632380
chr2	68270617	68271923
chr11	46298738	46300832
chr2	68289050	68290884
chr11	46316125	46317910
chr7	130639424	130647763
chr11	46368860	46370097
chr7	130691373	130698224
chr11	46401669	46404436
chr19	18629418	18634296
chr19	18652823	18655578
chr19	18666053	18669903
chr19	18681520	18684770
chr19	18698793	18702168
chr6	144470447	144472994
chr19	18704401	18706140
chr6	144536017	144539039
chr6	144584139	144588030
chr6	144604762	144609013
chr19	18787702	18789964
chr6	144667308	144669929
chr6	144670050	144672158
chr6	144735861	144738004
chr12	26470269	26473295
chr12	26521682	26523601
chr12	26842936	26846166
chr12	26935511	26937332
chr12	26939277	26941091
chr12	26984797	26987422
chr12	27088884	27092977
chr12	27165925	27168792
chr2	68383341	68386634
chr2	68476876	68481538
chr2	68545475	68548071
chr2	68693123	68696154
chr2	69162956	69164429
chr2	69239374	69242313
chr2	69308912	69310846
chr7	130789315	130797100
chr7	130844200	130845229
chr11	46574576	46576912
chr2	69363929	69367446
chr11	46614341	46616857
chr2	69480330	69482515
chr7	130847324	130851760
chr11	46637647	46640847
chr11	46720264	46723774
chr7	130871282	130876456
chr11	46866103	46868944
chr7	130918449	130922653
chr19	18793487	18795453
chr19	18900169	18901590
chr19	18942164	18945258
chr19	19005776	19007181
chr6	144755369	144757414
chr19	19029082	19030440
chr19	19030449	19031538
chr19	19049977	19052946
chr19	19079151	19084432
chr12	27396256	27399101
chr12	27472063	27473629
chr12	27482083	27489968
chr12	27490217	27492339
chr12	27492657	27500500
chr12	27534810	27537886
chr2	69532825	69535229
chr2	69613175	69615645
chr2	69663085	69665977
chr2	69867962	69874183
chr2	69966748	69970409
chr11	46938257	46940934
chr2	69981531	69983932
chr2	69996063	69998784
chr11	46957067	46959252
chr2	70055312	70058126
chr11	47196954	47199864
chr2	70120146	70122428
chr11	47206104	47209178
chr11	47234346	47238746
chr11	47269336	47272003
chr11	47289221	47293230
chr19	19142285	19146842
chr19	19172181	19175702
chr19	19248263	19250079
chr19	19301680	19305109
chr19	19312807	19315276
chr19	19335439	19336669
chr19	19430063	19432870
chr12	27612246	27617736
chr12	27674958	27681553
chr2	70140723	70141918
chr2	70160638	70162115
chr11	47376210	47377483
chr2	70311799	70317602
chr11	47421136	47422469
chr11	47428065	47431835
chr2	70350088	70353604
chr2	70358024	70361942
chr11	47437097	47438549
chr11	47445734	47450025
chr11	47498202	47500852
chr19	19477157	19478039
chr19	19554797	19557937
chr19	19568507	19573872
chr19	19599092	19601759
chr19	19625848	19628304
chr12	27698026	27712241
chr12	27716989	27720024
chr12	27723139	27731447
chr11	47542913	47548005
chr11	47570818	47575637
chr11	47586135	47588589
chr11	47599077	47602305
chr12	27759119	27782309
chr12	27786932	27788803
chr12	27862120	27865251
chr11	47662263	47665571
chr11	47735833	47737710
chr11	47786130	47790703
chr11	47868372	47871233
chr11	47952165	47953837
chr11	47967153	47970320
chr11	48001299	48004169
chr11	48004264	48006230
chr12	27931970	27936379
chr12	27973027	27978107
chr12	28117734	28124156
chr12	28175092	28178480
chr11	48011642	48015901
chr11	48130867	48132175
chr11	57076371	57079960
chr12	28282884	28285728
chr12	28341909	28345716
chr12	29299887	29303274
chr12	29394344	29396561
chr12	29532265	29535391
chr12	29768580	29771314
chr11	57087673	57094977
chr11	57101390	57104639
chr11	57225539	57229022
chr11	57281963	57283986
chr11	57297138	57299636
chr11	57332747	57336465
chr11	57424155	57426082
chr11	57433320	57438240
chr12	29935164	29938100
chr12	30179447	30180891
chr12	30568769	30572734
chr12	30846986	30850366
chr12	30905157	30909651
chr12	30944783	30953214
chr11	57478261	57481591
chr11	57508162	57510497
chr11	57528421	57532316
chr11	57542230	57548156
chr11	58339190	58350051
chr11	58671901	58673369
chr11	58873316	58875668
chr11	58909290	58914019
chr5	106906618	106908468
chr5	107004178	107010044
chr5	107715253	107719686
chr5	108061920	108065314
chr5	108082493	108085919
chr5	108127365	108128523
chr5	108135429	108139071
chr4	77869225	77873632
chr4	77921850	77924863
chr4	77994474	77999091
chr4	78076630	78080407
chr4	78738597	78742931
chr4	78781592	78785393
chr5	108742406	108749501
chr5	109023730	109027962
chr5	109075042	109076930
chr5	109078564	109080829
chr5	110073686	110075933
chr5	110408277	110409937
chr5	110427171	110429608
chr4	78977345	78981018
chr4	79566380	79568228
chr4	79695195	79698882
chr4	79859659	79861803
chr4	80570683	80573339
chr4	80858289	80859022
chr17	29419991	29423915
chr17	29814070	29815805
chr17	29875799	29878338
chr17	29885073	29890100
chr17	29907286	29909600
chr5	110558911	110561199
chr5	110724377	110725837
chr17	30000322	30002367
chr5	110846778	110850461
chr5	111091378	111095132
chr5	111495796	111498763
chr5	111753250	111756410
chr5	112041909	112044550
chr16	1542185	1544347
chr16	1592540	1594215
chr16	1659486	1662258
chr16	1662267	1665227
chr16	1727312	1732124
chr16	1736529	1744213
chr4	81016926	81023699
chr16	1753727	1759876
chr4	81036197	81037782
chr16	1768730	1774736
chr4	81044565	81052110
chr4	81092133	81096121
chr4	81102989	81109421
chr4	81112576	81115631
chr17	30185231	30187065
chr17	30227491	30228791
chr17	30263975	30264624
chr17	30333405	30336165
chr5	112196040	112198345
chr17	30453215	30455628
chr5	112256275	112258915
chr17	30468097	30470744
chr5	112310340	112314560
chr17	30668120	30669980
chr17	30675851	30679321
chr5	112355401	112358084
chr17	30770480	30773742
chr5	112629389	112631528
chr5	112823147	112825874
chr16	1819137	1825025
chr16	1831002	1832725
chr16	1832749	1833844
chr16	1875778	1879639
chr4	81122143	81126194
chr4	81153084	81163328
chr16	1978840	1980516
chr16	1991588	1994132
chr4	81199390	81202507
chr16	2006504	2007752
chr4	81224580	81233071
chr4	81239261	81241795
chr17	30812403	30814676
chr17	33287623	33289448
chr17	33305967	33309508
chr17	33348117	33351341
chr5	112848530	112850578
chr17	33389072	33393353
chr5	114504382	114506930
chr5	114596954	114599705
chr17	33410859	33413675
chr5	114630972	114632490
chr5	114795703	114798550
chr5	114877790	114881816
chr16	2008121	2016556
chr16	2020570	2023235
chr16	2032960	2035717
chr16	2039209	2041144
chr16	2057233	2061209
chr4	81242379	81244568
chr16	2072444	2074672
chr4	81255911	81258260
chr16	2076120	2077790
chr16	2096633	2098915
chr4	81314008	81315507
chr4	81951055	81952726
chr4	82073898	82075405
chr4	82085118	82086946
chr4	82135692	82137458
chr4	82392342	82393778
chr17	33413911	33418006
chr17	33445961	33447747
chr17	33468405	33470089
chr17	33568710	33573206
chr5	114910824	114912350
chr17	33894349	33895985
chr5	114959298	114963995
chr17	33904471	33906687
chr5	115151283	115153414
chr5	115174930	115180419
chr5	115419582	115422093
chr17	34090766	34092070
chr5	115908327	115912575
chr5	118322777	118325218
chr5	118404466	118408140
chr5	118602575	118605475
chr16	2197728	2207540
chr16	2245556	2247075
chr16	2254393	2257368
chr16	2272435	2275408
chr16	2275822	2277201
chr4	83289719	83297390
chr16	2299865	2302976
chr4	83327080	83329582
chr4	83348647	83353087
chr4	83482360	83483970
chr4	83705921	83708037
chr4	83718734	83720988
chr4	83810176	83814162
chr4	83819079	83823853
chr17	34133790	34137954
chr17	34257077	34258790
chr17	34841545	34843479
chr5	118609686	118611962
chr17	34887994	34893235
chr5	118746839	118748186
chr5	118787119	118789263
chr17	34947607	34949378
chr5	119798969	119802608
chr5	119873652	119875120
chr5	119940243	119942093
chr16	2314713	2316260
chr16	2317357	2320943
chr16	2388969	2391713
chr16	2477478	2481652
chr4	83930228	83935730
chr16	2508813	2511099
chr4	83953971	83957857
chr16	2517047	2519651
chr4	84028182	84033326
chr16	2522949	2525983
chr16	2550888	2552050
chr16	2562980	2566276
chr4	84175515	84179923
chr4	84204301	84208167
chr4	84255073	84256772
chr4	84375168	84378434
chr4	84405098	84408325
chr1	211499328	211501149
chr1	211555226	211557687
chr1	211687260	211689915
chr1	211750563	211752667
chr1	211752689	211753667
chr1	211847700	211849746
chr1	211908207	211910113
chr1	212003046	212005149
chr1	212206703	212210999
chr17	34957031	34959801
chr17	35205297	35209458
chr17	35291639	35295143
chr1	45308297	45309594
chr5	120609510	120610308
chr17	35304459	35307606
chr1	45450809	45453658
chr5	121296357	121299604
chr1	45475986	45480051
chr5	121304048	121306324
chr1	45670993	45673121
chr5	121411671	121415669
chr1	45767992	45773093
chr5	121498336	121500507
chr17	35654552	35659046
chr1	45791382	45795757
chr5	121516093	121517572
chr1	45803866	45808145
chr5	121647180	121648620
chr1	45955770	45958388
chr5	122091432	122093013
chr1	45964456	45968030
chr5	122109682	122112321
chr1	45984074	45990016
chr5	122178989	122182869
chr16	2569537	2571670
chr16	2580954	2584339
chr16	2585453	2587861
chr16	2587891	2588406
chr16	2652845	2654317
chr4	84456031	84460543
chr16	2723088	2724371
chr16	2731080	2733526
chr16	2769893	2774035
chr16	2799220	2807865
chr1	212457226	212458526
chr1	212458633	212460847
chr1	212587464	212588936
chr1	212605363	212607135
chr1	212731620	212733688
chr1	212780863	212783388
chr1	212838480	212839376
chr1	212871903	212874461
chr17	35713555	35717595
chr17	35765471	35768588
chr17	35807251	35808159
chr17	35847565	35852807
chr1	46015011	46017860
chr17	35967980	35970795
chr5	122370566	122374313
chr17	36002573	36004272
chr1	46048366	46053307
chr1	46066891	46068658
chr5	122423810	122426786
chr17	36411792	36412859
chr5	122757798	122760692
chr1	46150458	46155950
chr5	122845879	122849338
chr1	46215369	46217904
chr5	123964006	123965698
chr1	46267422	46270781
chr5	123986872	123988086
chr1	46357290	46359434
chr16	2825295	2829101
chr16	2884953	2887047
chr16	2917313	2920119
chr4	84538555	84541527
chr16	2931384	2934568
chr16	2953143	2955607
chr4	85418500	85421562
chr4	85503184	85505215
chr4	85611519	85613477
chr1	212964208	212966308
chr1	213029614	213032790
chr1	213123161	213124850
chr1	213187551	213191830
chr1	213223776	213226023
chr1	214160147	214162804
chr1	214453363	214456454
chr1	214599341	214602621
chr1	214616883	214622482
chr17	36506555	36509138
chr17	36583572	36586137
chr17	36620456	36622281
chr17	36713383	36716910
chr1	46394130	46396558
chr1	46595671	46601254
chr17	36761291	36763067
chr17	36829724	36831938
chr5	125757673	125760433
chr17	36856657	36859802
chr1	46662532	46665676
chr5	125928394	125931694
chr1	46687659	46689929
chr5	125935773	125937743
chr1	46711914	46713169
chr1	46713184	46715487
chr5	126109970	126116556
chr1	46766885	46772179
chr16	2968606	2970776
chr16	3011893	3015597
chr16	3018306	3021066
chr16	3029204	3032049
chr4	85735038	85736449
chr16	3033242	3034411
chr4	85791363	85792395
chr16	3054103	3055548
chr4	85886207	85889298
chr16	3069094	3074908
chr4	86395379	86397391
chr16	3095234	3096776
chr4	86397455	86400345
chr16	3108309	3110358
chr4	86663856	86666472
chr1	214627630	214629207
chr1	214722572	214727740
chr1	214730867	214732356
chr1	214739863	214742155
chr1	214742319	214745428
chr1	214754390	214756064
chr1	214775175	214776457
chr1	214776472	214778945
chr17	36859948	36863325
chr17	36885128	36887745
chr17	36908934	36909909
chr17	36954277	36957176
chr1	46772203	46774636
chr17	36979574	36983313
chr1	46803569	46807702
chr17	37006833	37011991
chr17	37018854	37021847
chr1	46954813	46956181
chr1	47069027	47070962
chr1	47076821	47078222
chr1	47081483	47083629
chr1	47132932	47135064
chr1	47183264	47185938
chr16	3114645	3116210
chr16	3155674	3157656
chr16	3161218	3163719
chr16	3173445	3175847
chr16	3179021	3180359
chr16	3198958	3203512
chr1	215739861	215744159
chr1	216394416	216395240
chr1	216773224	216775335
chr1	217262007	217264282
chr1	217803223	217805480
chr1	218337114	218339491
chr1	218457846	218459447
chr17	37035541	37038680
chr17	37038899	37040817
chr17	37056726	37058183
chr1	47644188	47645654
chr17	37212350	37213954
chr17	37308166	37312565
chr1	47797494	47802571
chr1	47901750	47904649
chr1	48936545	48938887
chr1	51068331	51070342
chr1	51424305	51428509
chr1	51432673	51438092
chr16	3221611	3222881
chr16	3223141	3226122
chr16	3232415	3235355
chr16	3283381	3285736
chr16	3311992	3315538
chr16	3331674	3335382
chr16	3354042	3356812
chr1	218831535	218835389
chr1	218847301	218848313
chr1	219346214	219348555
chr1	220218131	220221723
chr1	220262350	220264250
chr1	220265429	220268624
chr1	51700291	51704408
chr1	51726482	51728103
chr1	220444719	220446810
chr1	220700176	220703075
chr1	220863465	220864460
chr1	221611046	221616265
chr1	221898649	221899934
chr1	221913703	221915613
chr1	51982947	51986963
chr1	52006517	52008037
chr1	52022604	52025517
chr1	52033488	52036793
chr1	52081196	52083913
chr1	52087366	52089177
chr1	52101922	52103893
chr1	52109115	52111514
chr1	221915640	221917838
chr1	222002305	222004240
chr1	222637765	222640132
chr1	222761675	222764455
chr1	222790299	222791304
chr1	222791323	222792301
chr1	222816521	222818627
chr1	222883372	222887849
chr1	222987470	222989369
chr1	52113395	52115913
chr1	52194228	52196515
chr1	52341567	52346657
chr1	52362269	52365614
chr1	222990425	222992300
chr1	223254431	223255460
chr1	223315627	223318011
chr1	223405739	223408535
chr1	223536266	223537860
chr1	223886855	223891638
chr1	52455398	52456697
chr1	52497683	52500125
chr1	52519172	52523465
chr1	52606898	52609024
chr1	52829440	52833091
chr1	52868369	52871451
chr1	53017136	53021098
chr1	223891983	223897186
chr1	223899223	223906778
chr1	223910864	223912823
chr1	223912929	223916126
chr1	223918257	223919947
chr1	223957742	223961864
chr1	223962719	223965180
chr1	224031909	224035165
chr1	53162604	53165660
chr1	53168173	53169785
chr1	53191353	53193230
chr1	53307083	53311797
chr1	53386383	53388108
chr1	53392273	53394294
chr1	53479832	53481709
chr1	53511856	53516151
chr1	53661447	53663786
chrX	153283146	153287465
chrX	153361025	153364413
chrX	153594095	153601028
chr20	50358489	50360281
chrX	153601329	153604001
chr20	50365169	50370613
chrX	153605391	153607346
chr20	50383200	50385211
chrX	153607432	153609290
chr20	50416668	50418553
chrX	153625171	153628813
chr20	50601112	50602662
chrX	153636476	153641445
chr9	94475695	94477708
chr9	94560524	94562444
chr9	94710582	94713365
chr9	94856503	94858844
chr9	94859173	94861933
chr9	94875535	94878854
chr9	94908795	94910427
chr9	95053757	95058117
chr9	95086260	95089661
chr20	50647595	50649218
chr20	50719833	50722798
chrX	153656076	153657967
chr20	50806486	50810030
chrX	153664053	153667668
chr20	50956111	50958306
chrX	153671317	153673984
chr20	51588232	51590049
chrX	153685683	153688092
chrX	153705961	153708901
chr20	52194242	52200555
chrX	153712642	153716101
chr20	52201685	52202946
chrX	153717711	153720145
chr20	52206250	52207104
chr20	52207160	52208286
chrX	153743315	153745615
chr9	95431109	95434415
chr9	95525575	95528937
chr9	95570851	95572707
chr9	95639568	95641058
chr9	95894585	95897786
chr9	95945784	95947274
chr3	19987222	19990267
chr3	20080078	20083094
chr3	20225824	20229151
chr3	21713120	21714703
chrX	153754840	153756131
chr20	52208431	52210975
chr20	52211018	52212007
chrX	153769231	153771458
chr3	22626559	22627943
chrX	153773887	153777105
chr20	52212300	52214106
chrX	153978467	153980059
chr20	52222510	52223704
chrX	153989265	153992442
chr20	52224504	52231878
chrX	154026377	154028900
chr20	52236872	52241802
chrX	154032911	154034743
chr9	96212143	96217052
chr9	96328198	96330087
chr9	96337592	96340327
chr9	96791816	96794267
chr3	22754633	22755787
chr3	23243729	23246107
chr3	23653007	23654937
chr3	23690413	23692979
chr20	52257905	52262312
chr3	23708351	23712975
chr3	23725371	23729181
chrX	154297832	154300810
chrX	154443425	154446124
chrX	154841427	154843697
chr20	52350360	52358994
chr9	96858201	96861484
chr9	96900193	96904605
chr9	96927100	96932733
chr9	96934772	96937102
chr9	97020747	97022410
chr9	97040162	97041543
chr3	23846738	23849606
chr3	23850692	23853368
chr3	23956080	23960746
chr3	24000162	24001727
chr3	24535292	24536648
chr20	52383510	52394870
chr20	52404746	52408277
chr9	97315792	97318229
chr9	97431036	97432717
chr9	97488204	97489944
chr9	97629259	97631569
chr9	97766006	97768286
chr14	55367586	55370332
chr14	55492379	55495725
[truncated: 18,731 more rows]

## Sheet: Fig 2A_WT_Specific_H3K27Ac_peak
chr	start	end
chr5	458573	459412
chr16	31483168	31484175
chr17	46012071	46013082
chr1	70785139	70786474
chr14	50473498	50476596
chr7	151268476	151271855
chr7	151318524	151323639
chr2	210247218	210248752
chr8	131107734	131110243
chr2	56006153	56008319
chr8	131290775	131292688
chr2	211089449	211090418
chr11	128004515	128006517
chr11	33403770	33405625
chr11	33469424	33471476
chr17	36609750	36612091
chr8	131494945	131497387
chr11	128027554	128028253
chr11	128057092	128058981
chr2	36713349	36714660
chr2	214102383	214105045
chr11	128095696	128096791
chr2	36776965	36778743
chr3	36207347	36209669
chr2	36889578	36891650
chr11	128930512	128932630
chr11	128985240	128986567
chr17	65219749	65221130
chr17	65253428	65254719
chr2	176720227	176721304
chr19	14666957	14668115
chr10	13828831	13831611
chr17	65405919	65410113
chr1	959142	961133
chr11	103398313	103404251
chr12	94953989	94955546
chr12	94962697	94966083
chr10	14026360	14028181
chr10	15125961	15126777
chr12	95491368	95492890
chr10	15251551	15253624
chr10	15289232	15290791
chr1	1407899	1408727
chr8	103765746	103767074
chr1	1677482	1678058
chr1	1814264	1815496
chr1	2071027	2072418
chr19	53935008	53935928
chr11	86317212	86322423
chr10	99305929	99307402
chr10	99308340	99310405
chr10	99312991	99314231
chr10	99343285	99344687
chr11	86386922	86388628
chr11	86399148	86400773
chr10	101420534	101421911
chr11	86435789	86438911
chr10	101534097	101535059
chr10	101692758	101693784
chr10	101721999	101723138
chr11	88276968	88277940
chr5	33460094	33460959
chr4	3107961	3109380
chr4	3956349	3958200
chr16	71371376	71372559
chr16	71559544	71561000
chr5	139510755	139512413
chr17	35210387	35211479
chr5	139624909	139627379
chr5	139697082	139698706
chr5	139702012	139704034
chr10	128257661	128258920
chr10	128943138	128944606
chr1	235871575	235872895
chr17	36413355	36413895
chr17	36453117	36453405
chr17	36606525	36609126
chr5	140473933	140474823
chr1	236666225	236666952
chr5	140792428	140793254
chr1	203840087	203841384
chr1	238027473	238028607
chr1	203884532	203885762
chr5	140854959	140856161
chr10	134468290	134469976
chr1	44399507	44401065
chr1	242107504	242108819
chr1	204097933	204099018
chr15	74189667	74191097
chr16	22380182	22382301
chr1	76230651	76232404
chr1	77978629	77981975
chr1	8264171	8267823
chr1	8402938	8404337
chr1	9335132	9336491
chr1	9377147	9378739
chr1	9459578	9461496
chr8	8384147	8385781
chr11	129731237	129732719
chr11	129892565	129893778
chr1	9759641	9761418
chr21	32620104	32621872
chr5	93356225	93358000
chr5	95153060	95154490
chr5	148355788	148360096
chr5	148362186	148365613
chr18	8995533	8997205
chr18	9024923	9026418
chr18	9037926	9039114
chr17	40677878	40679862
chr20	56915467	56918922
chr9	127117974	127121437
chr9	127572493	127575904
chr18	9618937	9620176
chr6	37758686	37760066
chr8	13227779	13231400
chr17	10195052	10196914
chr10	17157238	17158000
chr10	17237845	17239403
chr11	107717149	107720180
chr11	107720222	107721416
chr4	102151518	102152770
chr15	97433081	97433785
chr4	104917165	104918331
chr11	111396061	111397732
chr12	101624044	101625001
chr11	111426944	111429718
chr11	111430210	111434057
chr5	132117328	132118665
chr6	27508862	27509845
chr17	25675486	25676917
chr6	27576072	27577688
chr4	108979554	108981242
chr5	132576264	132577203
chr17	75141383	75142607
chr5	133587796	133589317
chr5	133767922	133770011
chr5	133902280	133906145
chr1	199727720	199729624
chr17	27907350	27908888
chr16	72882172	72883486
chr17	27949247	27950146
chr4	6690111	6691726
chr15	51168609	51170066
chr4	7023436	7024734
chr5	141672330	141674307
chr15	74256860	74258157
chr4	71587413	71588873
chr1	205242519	205243945
chr4	72904751	72905637
chr15	75110258	75112172
chr17	37819527	37820612
chr1	205293881	205294810
chr1	205560943	205561718
chr4	73836699	73837975
chr1	208136434	208137522
chr15	75943402	75944441
chr15	75958676	75960102
chr1	210405454	210408076
chr1	210770548	210771928
chr4	77751647	77752853
chr4	78616184	78617897
chr1	9946117	9947151
chr3	56835480	56836536
chr21	33968889	33970382
chr9	131909767	131911239
chr9	131999055	132000631
chr3	57203876	57204616
chr3	57737133	57739268
chr21	35031224	35032725
chr14	74765430	74766519
chr21	35057105	35059277
chr3	57962625	57964981
chr3	57966906	57967790
chr2	85165044	85167479
chr18	9869596	9870777
chr18	9895223	9896287
chr6	39901647	39902427
chr6	40745500	40748323
chr4	151036665	151039455
chr4	151128762	151130916
chr17	13573689	13576023
chr1	221649683	221651741
chr4	151225550	151233468
chr18	12278272	12280381
chr1	65640645	65644893
chr6	42227795	42229280
chr17	15546326	15546591
chr17	15845022	15846181
chr5	106760900	106762610
chr17	15863885	15865456
chr5	106837542	106838475
chr3	49937564	49939027
chr21	27398577	27402160
chr5	108017014	108017866
chr1	174787564	174788446
chr14	71843492	71845610
chr1	178006500	178007959
chr17	15884867	15886278
chr17	75299930	75300916
chr15	100076346	100077416
chr17	75345803	75348327
chr6	27794357	27794640
chr3	129344964	129346217
chr3	129512703	129515459
chr17	76296473	76297991
chr10	33226718	33229369
chr10	33234993	33238729
chr3	131851878	131852671
chr1	153533608	153534420
chr4	113217715	113219249
chr4	113777755	113779372
chr10	33283756	33285661
chr17	76975745	76976772
chr4	114879718	114881078
chr3	133286976	133290142
chr16	711015	711672
chr16	725188	726121
chrX	37313248	37315284
chr16	75150065	75150922
chr16	75267453	75268970
chr12	132344710	132346263
chr12	132347069	132348468
chr2	231917069	231918294
chrX	39667717	39669474
chr15	23114906	23115871
chr15	23208302	23208945
chr12	132349845	132350901
chr16	77269609	77270838
chr16	77331883	77333220
chr15	28071765	28072752
chr15	28340796	28341929
chr15	29077327	29078485
chr15	29253208	29254069
chr15	29261560	29262493
chr16	77867255	77868893
chr16	81026651	81027559
chr15	30216523	30218426
chr13	20138884	20139723
chr15	31245649	31246779
chr15	56191494	56193129
chr15	56194105	56197175
chr15	56197211	56198034
chr1	143743836	143744270
chr13	20748452	20749824
chr13	20766363	20767216
chr13	21014835	21016001
chr13	21016068	21017419
chr1	51762077	51763110
chr1	51795989	51797502
chr20	52379719	52381398
chr20	52402141	52404211
chr15	79620918	79622204
chr8	38863989	38865187
chr8	38874091	38875735
chr8	38907513	38909268
chr20	52545357	52548090
chr8	41007763	41010874
chr8	41106358	41108630
chr9	72724898	72727395
chr8	41166168	41167440
chr14	55060019	55061529
chr8	41569606	41571279
chr8	41624350	41625493
chr20	32376794	32377996
chr20	56171762	56172680
chr20	32803583	32804537
chr2	112253344	112253742
chr20	56347064	56348625
chr8	42047684	42048824
chr9	74919291	74921261
chr7	5731444	5732595
chr9	132538933	132540214
chr2	75091841	75093014
chr3	58146702	58148457
chr19	35615062	35616207
chr19	35738346	35740175
chr7	6116653	6117679
chr9	132948834	132950280
chr7	6211108	6212488
chr7	6346889	6348229
chr12	31834995	31836069
chr2	75102656	75103817
chr9	133616914	133618186
chr3	59127629	59128771
chr21	36594424	36596019
chr21	36598225	36599312
chr19	38422137	38425238
chr5	108440816	108442201
chr18	12678863	12680140
chr21	36637383	36638582
chr21	36770519	36772904
chr12	32286877	32288025
chr2	80531194	80532018
chr1	178023912	178026047
chr1	178090682	178091739
chr1	178092783	178093754
chr17	43203973	43207847
chr4	157874252	157876568
chr17	16380269	16381445
chr5	110865743	110866923
chr5	110886285	110887064
chr18	14131905	14132380
chr5	159730717	159732980
chr4	160229032	160230898
chr1	178161672	178162571
chr18	18971039	18971943
chr5	167728468	167731359
chr17	17044809	17046846
chr18	19611541	19613536
chr1	178236632	178237453
chr18	20012087	20013502
chr1	178243057	178245738
chr1	179114632	179116461
chr1	179187013	179187782
chr3	57954115	57961892
chr1	180119403	180122198
chr1	180136144	180137961
chr1	180279960	180281115
chr8	78869129	78870299
chr8	79356770	79358137
chr20	48334029	48335127
chr9	111033363	111035612
chr8	80874924	80877288
chr20	48702189	48703111
chr20	48719354	48720900
chr2	153395538	153397099
chr9	111825747	111828820
chr17	78678252	78679216
chr8	81937822	81939768
chr20	48752868	48755673
chr2	153426586	153429363
chr9	111860154	111861936
chr8	82139202	82140417
chr2	154999535	155001467
chr9	112777705	112779223
chr1	155620489	155622081
chr9	113514259	113516017
chr8	83774634	83775739
chr1	144519993	144520282
chr6	53480062	53481502
chr16	81543161	81546412
chr16	81546455	81547846
chr16	81549205	81552598
chr15	57615768	57616440
chr7	66416484	66418527
chr7	72349406	72350132
chr6	56714576	56715764
chr1	27851811	27852947
chr1	27890074	27891435
chr1	147825207	147826409
chr19	48995712	48997320
chr19	49056743	49058027
chr1	147993632	147994370
chr1	148240921	148241771
chr1	148854436	148855607
chr19	49117674	49119118
chr7	73021179	73022123
chr1	27989068	27989986
chr1	149784704	149784994
chr3	42102625	42104060
chr20	56653406	56655332
chr20	56659406	56661491
chr20	56683991	56685773
chr20	56686009	56688438
chr20	56701531	56708491
chr2	113190780	113191078
chr3	45101648	45102682
chr9	75771071	75772397
chr14	59744621	59746198
chr20	33910839	33912284
chr7	157179492	157180782
chr9	77385300	77386246
chr7	158765898	158766753
chr6	167134325	167136744
chr6	167156331	167157944
chr2	113472332	113473298
chr13	109895061	109896877
chr20	34034260	34035452
chr2	113483736	113484672
chr9	79481123	79482455
chr2	113568833	113570395
chr2	113961372	113962643
chr11	46269458	46271608
chr11	46293826	46295236
chr3	64336708	64339265
chr8	22438913	22440252
chr3	64340411	64341899
chr3	65949612	65950716
chr14	81636429	81637292
chr14	85699825	85701493
chr7	6703261	6704257
chr12	33044424	33045776
chr14	89769897	89771026
chr2	85115558	85116685
chr14	90854306	90855779
chr19	36622630	36624707
chr8	29230192	29231131
chr7	26998601	26999468
chr7	7477820	7479725
chr12	39538813	39540077
chr12	39998366	40001038
chr2	85180477	85181944
chr11	47241513	47242637
chr2	99872126	99873582
chr12	41299918	41302304
chr12	41915125	41916555
chrX	151082061	151082493
chr3	185481985	185483657
chr3	185484249	185486310
chrX	152126778	152127931
chr3	4458756	4459821
chr3	4462390	4463614
chrX	153213095	153214048
chrX	153267343	153268356
chrX	153339292	153340629
chr3	6549363	6549989
chr8	86406624	86409634
chr2	159207269	159208035
chr12	70936810	70937940
chr12	71003347	71004406
chr2	159361371	159362836
chr2	159475279	159476688
chr8	89260557	89262627
chr8	89269978	89271635
chr20	50233102	50234713
chr20	50240292	50241427
chr9	114736222	114738400
chr8	89292788	89294458
chr12	72688302	72689508
chr2	160918515	160919801
chr2	160966567	160968264
chr2	161012659	161014103
chr8	89295435	89297695
chr8	90324567	90325980
chr8	90333864	90335194
chr1	28198824	28199554
chr19	49132978	49134410
chr22	30840673	30841592
chrX	46445166	46446312
chr7	73252533	73254092
chrX	46627374	46628844
chr7	73476050	73476899
chr18	46092367	46093989
chr18	46146754	46151692
chr18	46152317	46157640
chr6	72093069	72094514
chr6	72094606	72096686
chr6	72096745	72099874
chr6	72100035	72102079
chr11	72928813	72929751
chr10	89101942	89102356
chr7	73546056	73549077
chr10	89395090	89396428
chr22	32072192	32073370
chr6	72102167	72104318
chr6	72104492	72107011
chr6	72109374	72112310
chr18	46516488	46518083
chr2	236735603	236737180
chr9	5268847	5270080
chr2	100435934	100437047
chr2	100437106	100439933
chr8	31882878	31884094
chr2	85632170	85633384
chr19	37463766	37464802
chr2	100629559	100632190
chr8	32086240	32088162
chr8	32121884	32123337
chr7	28893294	28894250
chr11	47686230	47687344
chr7	29023744	29024972
chr7	29233787	29234820
chr2	101382386	101385714
chr8	32191176	32193824
chr12	46602146	46604661
chr12	46736259	46737834
chr8	32435137	32436472
chr8	32785195	32786577
chr8	33265016	33266647
chr12	46843381	46845370
chr12	46869519	46872280
chr12	46877419	46879434
chr7	29604088	29605037
chr19	41093656	41095958
chr12	46923796	46926170
chr5	148834709	148837415
chr5	148843996	148845302
chr5	148845528	148846696
chr5	148850586	148852319
chr19	41116053	41117550
chr19	41151379	41152906
chr5	148936031	148937357
chr3	9358297	9359479
chrX	153965627	153967055
chr19	41171360	41173444
chr17	40934937	40936347
chr3	189541974	189543242
chr3	189658939	189660008
chrX	154493038	154494091
chr3	189793731	189795607
chr3	190141711	190143123
chr3	191479609	191480868
chr3	192621612	192623423
chr8	132826101	132827288
chr8	132827399	132829907
chr8	135696972	135698468
chr8	135903671	135906896
chr12	75920304	75921397
chr12	75978542	75980109
chr9	114811534	114813691
chr9	114832471	114833610
chr12	76102395	76105857
chr20	52307657	52308860
chr20	52359252	52361614
chr12	76208483	76212668
chr12	76293345	76296052
chr12	76352389	76353714
chr12	76358796	76360504
chr12	76386779	76389051
chr12	76430425	76432798
chr6	158435183	158437304
chr6	158457028	158458548
chr6	158471225	158472749
chr19	16567777	16569664
chr17	65604084	65606135
chr6	158908578	158909919
chr10	89916942	89918589
chr7	73686271	73687648
chr7	73720173	73721979
chr18	46542433	46544270
chr6	72198717	72200245
chr18	47810001	47811578
chr6	73072608	73075102
chr7	73747949	73749252
chr10	91042573	91044817
chr7	73891632	73893895
chr9	6787588	6789160
chr13	33802875	33804356
chr11	74560061	74561931
chr10	92178043	92179645
chr22	36278602	36279883
chr13	33848161	33849631
chr19	50175109	50175979
chr22	36448197	36449299
chr13	34068031	34069848
chr13	34361210	34361915
chr5	149681640	149682950
chr8	37984279	37985292
chr5	149847503	149851418
chr16	9102313	9103358
chr16	9150705	9152628
chr17	41399779	41401500
chr5	149893964	149896224
chr5	149896416	149898482
chr16	9174624	9175858
chr5	150419166	150420858
chr17	42078675	42080830
chr16	9217050	9218480
chr16	9218884	9220449
chr8	38745011	38746619
chr19	42391046	42392816
chr19	42591999	42593655
chr4	151137788	151138946
chr16	11292335	11293644
chr4	151163249	151164335
chr7	130633455	130637776
chr2	217087121	217088360
chr2	217162833	217164680
chr2	217213653	217214899
chr11	64666639	64668637
chr11	64764008	64765065
chr19	42636130	42637968
chr2	109212668	109213033
chr2	109213146	109213851
chr1	220906030	220907115
chr1	59755287	59756531
chr8	141712681	141716331
chr2	37441895	37443066
chr2	26074162	26075115
chr2	26177503	26179061
chr8	141843892	141846415
chr8	141953862	141958030
chr8	124297144	124298986
chr2	217969859	217971390
chr8	142024037	142025268
chr7	134132494	134134180
chr7	108765987	108767804
chr7	134354137	134355293
chr2	200335765	200336762
chr8	126043486	126044940
chr8	142068049	142070673
chr8	142082778	142084113
chr8	142093992	142095227
chr2	200523700	200524362
chr2	26991371	26993165
chr12	64360451	64362031
chr6	159314769	159315638
chr14	27244484	27245368
chr6	17412878	17414387
chr14	30765530	30767006
chr12	65217810	65218749
chr12	65514731	65515679
chr19	17413513	17414909
chr6	144664445	144665970
chr6	17589319	17590654
chr6	145030924	145032554
chr6	1480168	1483460
chr6	145802458	145806094
chr19	17535272	17536184
chr17	69902751	69904145
chr6	1952435	1953701
chr6	2634284	2635636
chr6	2902660	2903796
chr6	161855040	161858266
chr6	147178253	147179666
chr19	10988482	10990800
chr6	147318013	147319034
chr19	11025872	11027057
chr10	94403683	94404650
chr10	94789648	94790642
chr11	79125241	79126803
chr11	79150118	79152165
chr10	95191013	95193241
chr11	83923166	83924653
chr5	14322066	14323174
chr5	16855375	16858460
chr17	63186887	63189204
chr15	97034925	97036099
chr8	83586533	83589993
chr20	49377533	49379976
chr1	60224719	60225410
chr4	152339277	152340752
chr1	61039255	61040306
chr5	153784232	153785444
chr4	152664246	152667175
chr4	153617664	153619107
chr1	223403317	223405260
chr5	154461237	154462872
chr8	143272564	143275030
chr2	39054686	39055595
chr7	113688154	113689109
chr7	115898865	115901469
chr1	62587012	62588892
chr2	39651457	39652855
chr7	136212174	136213838
chr2	201262302	201264016
chr8	128235985	128238532
chr2	201473201	201474689
chr2	201479153	201480379
chr8	143367291	143368666
chr11	133938817	133939612
chr8	143533746	143534898
chr12	94346	94880
chr7	137651709	137653127
chr7	137662732	137664251
chr2	220552248	220554421
chr2	221961133	221963188
chr2	40598059	40599475
chr7	138802252	138803863
chr1	752374	752880
chr2	27945818	27948233
chr12	111354695	111356400
chr2	202010970	202012108
chr2	223905858	223906794
chr2	202100629	202101909
chr6	161858883	161860995
chr6	163385334	163387005
chr10	17299288	17299972
chr6	163775761	163777488
chr17	70337599	70338737
chr17	70355220	70357258
chr6	18434111	18435538
chr17	70369906	70370828
chr17	58498434	58499338
chr19	11175102	11176164
chr19	11195844	11196753
chr6	148466943	148468872
chr17	58546838	58547994
chr6	22828027	22829142
chr6	148688076	148689601
chr6	148764631	148770392
chr6	148785239	148786776
chr6	148851227	148852502
chr17	60170037	60172029
chr10	21570440	21571872
chr10	21578450	21579360
chr17	60500602	60501839
chr11	8615242	8616466
chr16	67678470	67679335
chr5	16866038	16868207
chr4	680671	682241
chr16	68027098	68027920
chr4	986026	987827
chr16	68669665	68671456
chr5	17011456	17013448
chr5	17020661	17022258
chr15	42225169	42227918
chr16	69025873	69027033
chr5	17189206	17190611
chr15	43359838	43361512
chr12	76353749	76356063
chr10	21656653	21659509
chr4	126648849	126651962
chr4	126654765	126658365
chr8	90554604	90557040
chr2	171698851	171700940
chr2	173041707	173045698
chr12	92682124	92685049
chr4	154605371	154606313
chr16	15068232	15068556
chr1	223908515	223909934
chr1	223930437	223931663
chr17	42883939	42887000
chr17	42888650	42893335
chr1	64471712	64473209
chr1	224072053	224072599
chr1	224072690	224073464
chr17	42941910	42943155
chr1	224267033	224268889
chr1	65638805	65640616
chr1	65894668	65896956
chr7	116227910	116229137
chr1	66805051	66806243
chr1	225612270	225613715
chr2	224389910	224392013
chr2	224392441	224394504
chr12	1649286	1650344
chr2	224441072	224442665
chr12	1884697	1886561
chr2	43384755	43387340
chr2	28215438	28217176
chr2	28471304	28473381
chr12	6225259	6226866
chr2	203830323	203831321
chr12	6289020	6290321
chr12	6395194	6397081
chr2	28668222	28670249
chr12	6656642	6658879
chr11	123946755	123947756
chr5	114515565	114516532
chr12	117301989	117303377
chr12	117362256	117363975
chr13	50984584	50986421
chr13	52211703	52213770
chr7	97923720	97925225
chr6	107350739	107355887
chr6	107996222	107996966
chr6	108169066	108170112
chr19	58520599	58521681
chr19	58570093	58571348
chr7	98419872	98421164
chr7	98700353	98701824
chr7	98706470	98707838
chr10	21707981	21708786
chr17	72763786	72764870
chr10	23727156	23727861
chr6	4810481	4813429
chr4	119512408	119513057
chr11	9477992	9478725
chr4	120375241	120375882
chr3	134189890	134193112
chr10	4725146	4731435
chr4	122077120	122077851
chr17	61911696	61912666
chr6	5030770	5031894
chr3	135860340	135862352
chr6	5728194	5730374
chr16	69073249	69074821
chr5	668809	670755
chr1	92074383	92076367
chr1	92316448	92317688
chr1	92356315	92358686
chr16	32265448	32265966
chr16	46823894	46824643
chr16	46932956	46934290
chr5	1294506	1295688
chr5	1469711	1471045
chr16	69556251	69557435
chr5	18698109	18699076
chr5	20275975	20277583
chr5	1511748	1513174
chr5	1563427	1565217
chr5	21458908	21459922
chr15	44105112	44106326
chr4	1899572	1901779
chr1	93620240	93621568
chr1	111019552	111020872
chr16	69568616	69569912
chr1	94114314	94115333
chr16	53849920	53852147
chr16	54110642	54112205
chr1	94187849	94188795
chr1	16091722	16093141
chr1	94202311	94204946
chr3	149309457	149315891
chr3	152860120	152864180
chr2	174454159	174456005
chr12	94183434	94185490
chr12	95011818	95014081
chr12	96593843	96596464
chr12	96600647	96603413
chr2	181383168	181385597
chr11	111398570	111401255
chr3	168826102	168832286
chr2	182779463	182783001
chr6	167162860	167164625
chr6	167170561	167171773
chr19	18596732	18598007
chr6	167187904	167189403
chr1	7085414	7087368
chr1	67416463	67417961
chr1	7278269	7283112
chr2	65526977	65529179
chr2	65615128	65616991
chr8	1726970	1728336
chr8	2074839	2075475
chr1	7598210	7600111
chr19	18770745	18771724
chr1	8041853	8043988
chr6	169469962	169471914
chr6	169740169	169740963
chr8	7212500	7212882
chr9	128649538	128653066
chr1	8172641	8174936
chr9	130158422	130159275
chr8	8145641	8147686
chr11	124616194	124617378
chr21	16401229	16403492
chr21	16404117	16405408
chr17	17642615	17643963
chr18	20959228	20961463
chr6	44443370	44444166
chr5	76125556	76127873
chr5	76170621	76172060
chr5	76253913	76256588
chr5	76505927	76506830
chr18	21268874	21270036
chr18	21299489	21300620
chr5	119875139	119876499
chr6	46960788	46963048
chr6	47011279	47013275
chr17	17928344	17930070
chr17	17935056	17936927
chr17	80842914	80844575
chr17	18138531	18139777
chr17	4760964	4762919
chr18	24093281	24094845
chr6	47209397	47211032
chr19	940226	941784
chr6	109572319	109573010
chr19	1161305	1162203
chr6	110857682	110859360
chr6	110867102	110870079
chr2	1050580	1052210
chr10	105805391	105807177
chr17	62595151	62596605
chr17	62631368	62632710
chr4	123684046	123687531
chr17	62637382	62638729
chr11	10343896	10344729
chr16	2053488	2054870
chr4	123936809	123937102
chr3	141128441	141130783
chr16	2186152	2186789
chr4	125860917	125861809
chr11	12191100	12193423
chr3	142362952	142366168
chr4	125867558	125868435
chr4	86496875	86498053
chr4	126310932	126312037
chr3	143021178	143022471
chr3	143161691	143163654
chr3	114961245	114962816
chr4	86748483	86749423
chr4	87259060	87261091
chr4	87959931	87960816
chr3	115236051	115238535
chr1	16263731	16264590
chr15	45722336	45723330
chr1	113088243	113089325
chr1	16701565	16703016
chr1	17310791	17311892
chr1	17454623	17455883
chr1	24616001	24617451
chr1	25004371	25005302
chr1	25046321	25047616
chr1	19270651	19272101
chr21	46788370	46789059
chr1	25687447	25688388
chr9	140161866	140163720
chr21	46970670	46971957
chr7	102474923	102476166
chr7	102556400	102558464
chr7	102613385	102616247
chr11	119090818	119094374
chr10	52609313	52611269
chr17	2899018	2903377
chr5	76082721	76084862
chr3	176668037	176669420
chr21	26742374	26743545
chr9	130347480	130349160
chr2	70142177	70143184
chr11	34213751	34215861
chr14	68591368	68593505
chr3	50280102	50281216
chr19	19931750	19933360
chr19	20606145	20607224
chr9	130616254	130617307
chr19	20607284	20607974
chr14	68714462	68716949
chr14	69001665	69003329
chr2	70297794	70298717
chr14	69042537	69046217
chr14	69121485	69123631
chr8	10130654	10132184
chr8	10656707	10658078
chr3	50675077	50677984
chr7	1594617	1596240
chr5	80255802	80256572
chr21	30583956	30585583
chr11	35024386	35025885
chr5	80847975	80850119
chr17	5418968	5420592
chr18	2300262	2305367
chr6	33576261	33578879
chr6	33640009	33641584
chr6	33748348	33750382
chr5	86369848	86372740
chr18	3037090	3038188
chr6	34163639	34165111
chr6	34168049	34170852
chr5	86444758	86445746
chr5	86593041	86594033
chr10	69902048	69903702
chr1	162517680	162519361
chr1	162760272	162760772
chr10	105853740	105854781
chr2	9305239	9306201
chr2	9349875	9350713
chr2	9396430	9398339
chr10	106081086	106083016
chr2	9400070	9405731
chr2	9405817	9407187
chr2	9409258	9410621
chr10	111644005	111644852
chr2	9517607	9519265
chr2	9614642	9615646
chr10	112071067	112072424
chr10	112152169	112153653
chr2	9805728	9807185
chr10	112184993	112186652
chr3	115778051	115779339
chr4	88740225	88741302
chr4	88773812	88775765
chr3	116163441	116164695
chr3	121200064	121202661
chr4	89532368	89534208
chr4	89534227	89535137
chr3	122201520	122202705
chr3	124577345	124578765
chr15	91522643	91523553
chr4	99204901	99206930
chr4	99388658	99389464
chr22	25515388	25517258
chr2	232229419	232230892
chr2	232252323	232254374
chrX	3181124	3182127
chr1	27003626	27004656
chr8	144655339	144656993
chr12	122614471	122615601
chrX	9502624	9505233
chr8	144815272	144816452
chrX	40703640	40706215
chr8	145060344	145060995
chr22	27852191	27854663
chr22	27856679	27858676
chr14	102443655	102448002
chr14	102687059	102688415
chr22	27869323	27873802
chr22	28066345	28067517
chr8	145114989	145116274
chr22	19971133	19972683
chr2	201166908	201168531
chr7	115962284	115968998
chr3	185394820	185397213
chr2	204309932	204311637
chr7	127305730	127309005
chr14	69290982	69292001
chr14	69408291	69409697
chr3	51936861	51937680
chr7	1921536	1924127
chr7	2154955	2157041
chr3	52123448	52125140
chr12	27712313	27715411
chr9	131123693	131125154
chr9	131190635	131192465
chr19	29195021	29196287
chr14	71283792	71284537
chr19	30181374	30182215
chr14	71827682	71829337
chr12	27904041	27905295
chr12	27980479	27983003
chr14	73130630	73133650
chr14	73212352	73213721
chr14	73358627	73360823
chr12	30877330	30880060
chr14	73704168	73705426
chr14	74207115	74209546
chr12	30959750	30960728
chr11	35817384	35819559
chr5	88122596	88123669
chr11	36167502	36168772
chr11	36397793	36399153
chr18	3629562	3631632
chr6	34807241	34808186
chr5	89735487	89736426
chr1	165805748	165806791
chr17	7490115	7492180
chr10	71633493	71635618
chr18	8732083	8733284
chr10	112219658	112220762
chr10	112246922	112248633
chr10	112424342	112425406
chr10	115804964	115806001
chr10	116285817	116287230
chr4	34172893	34174336
chr16	88348626	88350222
chr15	63306929	63308927
chr15	63311107	63312469
chr5	60601932	60603660
chr5	60603882	60605423
chr4	38950305	38951667
chr16	88991158	88992989
chr5	64397824	64399964
chr15	93524447	93525666
chr3	126470634	126472143
chr20	43641212	43642630
chr20	43669005	43674407
chr9	99092249	99094962
chr2	134900034	134901416
chr20	43723643	43724889
chr8	67486042	67487141
chr8	67600850	67602192
chr20	44065117	44065979
chr20	44399807	44401147
chr2	139178710	139180172
chr8	67782360	67783665
chr2	141412745	141414182
chrX	13956120	13957220
chr14	102754747	102758558
chr8	145648139	145650001
chr22	29426806	29428217
chr22	29706216	29707755
chr22	29710938	29711821
chr22	29738378	29741348
chr14	102776937	102778296
chrX	45180779	45183316
chrX	45305481	45306511
chr22	29983623	29985043
chr22	29985894	29986635
chr13	21649383	21650675
chr13	21653198	21655011
chr14	103922281	103923250
chr12	124984622	124986086
chr12	125016705	125018114
chr2	234837396	234838614
chr14	105131693	105133142
chr15	33533410	33536901
chr8	145993719	145994538
chr15	33872131	33874162
chr7	44783138	44784699
chr13	21872213	21873030
chr21	36549226	36554052
chr21	36575085	36579882
chr21	36589009	36591728
chr22	30176340	30177814
chr13	22614488	22616450
chr13	23277432	23278769
chr7	45923847	45927433
chr7	46042767	46045553
chr2	101518638	101520696
chr2	214052001	214054994
chr8	38751017	38753291
chr2	36778800	36782803
chr11	129059253	129063279
chr11	129564290	129566292
chr4	170819849	170821786
chr4	184039159	184040818
chr17	48112547	48116124
chr1	178205944	178209681
chr1	178210240	178213133
chr1	10634097	10637470
chr21	43053947	43056066
chrX	149856407	149858988
chr21	43169979	43175429
chr12	122432744	122435465
chr12	31721244	31723319
chr7	12699726	12700585
chr5	141683797	141685035
chr4	129374999	129376979
chr5	141801455	141802990
chr4	129492162	129493252
chr4	129493697	129495219
chr4	129521907	129523692
chr2	85968248	85970530
chr5	141927342	141929193
chr5	142000236	142001945
chr7	18535004	18536167
chr8	23612002	23615011
chr19	38510732	38513102
chr8	24085943	24087734
chr8	24798524	24800150
chr17	38335739	38336400
chr19	38560544	38562082
chr19	38569860	38572400
chr10	46222109	46223012
chr18	8981697	8983805
chr1	156060268	156061235
chr3	154781666	154784893
chr10	72278440	72279227
chr1	169086155	169090177
chr1	169396069	169397198
chr3	157052864	157054482
chr3	158797858	158801108
chr1	172606391	172609299
chr1	172622981	172625133
chr1	172667694	172669221
chr3	162317146	162317983
chr1	172875846	172877177
chr3	168759658	168760419
chr3	168760992	168764882
chr16	89474712	89476320
chr4	40151452	40152990
chr4	40631320	40632134
chr5	66502859	66504053
chr5	67341784	67343186
chr5	67583815	67584938
chr4	40899089	40900061
chr15	66807844	66809115
chr4	40978189	40979358
chr2	113993916	113995713
chr13	109915875	109917579
chr13	109917714	109918153
chr13	109996528	109997599
chr2	145114915	145117729
chr2	114040196	114042478
chr2	114341173	114341861
chr8	71000363	71001117
chr9	84352264	84353747
chr8	54865436	54867077
chr8	54868395	54870737
chr2	145707962	145709840
chr2	147645906	147646703
chr12	56114459	56115803
chr2	118613209	118615165
chr12	65822996	65825846
chr9	103199262	103201153
chr9	104207384	104208500
chr2	151334471	151336535
chr13	111846385	111847344
chr20	46012173	46013448
chr9	104467298	104468213
chr9	106560825	106561729
chr12	56333685	56334757
chr20	35270651	35272095
chr9	86785162	86786674
chr7	47293629	47294365
chr11	68095146	68096665
chr11	68444288	68445801
chr7	40476342	40478535
chr19	47713331	47715207
chr7	64541042	64542071
chr5	115338798	115339806
chr5	124429150	124430323
chrX	10723111	10725230
chr22	20310284	20312132
chr14	34115665	34117629
chr10	79362352	79366196
chr3	15695246	15697439
chr10	88784743	88786304
chr4	140969994	140971147
chr17	38501048	38502337
chr17	38518878	38519620
chr17	38674236	38676092
chr5	145325011	145326742
chr5	145421339	145423101
chr17	39677786	39679112
chr5	145662456	145664141
chr4	141056451	141058296
chr4	141143428	141144767
chr4	141177151	141178402
chr17	39948831	39950417
chr1	211589387	211590614
chr17	40176230	40177577
chr1	52048777	52050114
chr5	148222317	148224879
chr8	104456702	104458771
chr8	105235055	105236270
chr16	4378150	4379431
chr22	43093239	43094095
chr7	100751495	100753627
chrX	128788188	128789490
chr2	182607239	182609500
chr8	106399492	106401458
chr8	106401728	106403226
chr2	9830019	9831921
chr2	9953730	9954676
chr2	182649042	182650008
chr2	182650186	182652144
chr8	106645001	106646800
chrX	129904740	129905476
chr3	182536330	182537748
chr2	10410585	10411768
chr7	100825168	100826549
chr3	182981487	182984619
chr3	182991806	182993982
chrX	130880000	130881264
chr22	44419423	44420760
chrX	133803653	133804953
chr2	183924060	183925090
chr2	184179509	184181626
chr3	183723701	183724768
chr22	46364560	46365584
chr16	89976274	89977377
chr5	68545942	68547021
chr15	67071759	67073138
chr4	41058716	41061311
chr15	67193229	67194340
chr15	67247591	67250038
chr17	961633	965524
chr15	67371453	67374159
chr1	36637730	36639604
chr1	36807869	36810324
chr1	37984578	37986257
chr1	37999086	38001041
chr17	21416056	21416635
chr1	39601096	39603507
chr1	39635628	39637410
chr1	39723177	39725244
chr9	107752891	107754710
chr12	66112888	66115981
chr2	153103142	153104781
chr8	77220128	77220647
chr8	77319407	77320900
chr8	77343260	77344329
chr2	153256554	153260579
chr2	153265536	153268958
chr12	66309342	66312843
chr2	153310868	153312168
chr9	110473400	110475793
chr12	57702384	57704208
chr12	57809686	57811227
chr2	153347035	153348798
chr2	153348827	153351553
chr12	66538356	66539312
chr12	67026539	67029102
chr6	137364998	137365988
chr19	6504480	6505450
chr10	79633001	79634131
chr11	69078811	69080963
chr11	69142340	69143503
chr11	69163021	69164128
chr10	80014863	80017066
chr10	80515679	80518458
chr10	80872060	80874017
chr10	80885996	80888220
chr10	80888545	80890101
chr10	80943417	80944628
chr11	69793658	69796950
chr11	70248301	70249270
chr11	71009661	71010627
chr10	81904237	81906665
chr10	81955631	81957201
chr10	84501599	84503738
chr1	98046311	98048249
chr1	98370919	98374548
chr1	98497633	98502012
chr10	86300171	86300936
chr11	72468558	72470796
chr1	21050935	21052697
chrX	22152791	22155228
chr14	105504964	105506429
chr18	36520031	36522059
chr18	49139762	49142273
chr11	82690524	82692305
chr15	41540963	41542835
chr4	143273849	143276543
chr1	212643074	212644271
chr1	212734127	212735374
chr1	212739848	212740870
chr17	40335667	40336679
chr5	148348581	148351246
chr1	52421912	52423135
chr16	4452238	4453077
chr1	212753048	212754035
chr5	148493470	148494922
chr17	40668015	40669122
chr5	148819091	148820328
chr16	4549745	4551567
chr1	214575532	214577543
chr1	214577705	214578937
chr2	11836831	11838443
chr22	46511914	46513153
chr7	102530662	102534043
chrX	135267306	135268078
chr8	117484464	117485728
chr22	47169022	47171021
chr22	47330266	47331276
chr7	102618427	102619566
chr7	102920035	102921084
chr22	50049911	50051629
chr2	190445136	190446170
chr22	50587263	50588004
chr8	128991489	128995847
chr8	128998329	129001419
chr2	204623726	204625344
chr8	129038466	129040890
chr2	206549741	206550831
chr8	129060154	129062140
chr8	129074010	129076076
chr2	28816774	28818031
chr8	118958255	118960618
chr1	39867648	39868866
chr20	8834198	8835650
chr20	8994476	8996338
chr20	8996522	8999606
chr1	40024501	40026157
chr9	14237591	14239107
chr20	9035653	9039176
chr13	34650996	34652263
chr13	34738143	34740144
chrX	73470504	73471490
chr20	9157305	9158834
chr2	242162006	242164671
chr20	9179578	9180536
chr20	9180752	9181789
chr2	242347493	242352626
chr20	10015452	10016284
chr13	36906166	36907137
chr22	36857703	36859159
chr2	242485885	242487642
chr9	33452719	33453625
chr20	10397881	10402679
chr20	10501564	10502640
chr9	15998822	16000774
chr20	10578867	10579896
chrX	84257539	84259850
chr9	33676547	33677612
chr9	16061694	16063702
chr9	16133323	16134624
chr9	16336590	16338500
chr22	36865881	36866673
chr20	10685911	10687945
chrX	84306487	84307667
chr20	11158388	11161142
chr22	36939663	36941553
chr12	69894511	69897680
chr12	69927868	69929028
chr6	151333900	151337843
chr6	6003570	6004887
chr6	7051976	7053197
chr19	6530338	6531666
chr6	138776363	138777806
chr6	7261027	7262289
chr17	54774494	54778145
chr19	7455664	7457167
chr6	152781980	152783083
chr6	152783394	152784430
chr6	7640763	7642466
chr19	7570301	7572256
chr17	62672421	62674158
chr19	13147516	13148848
chr17	54978727	54980605
chr19	13213059	13214256
chr6	139304763	139306893
chr6	9475577	9476789
chr6	153491217	153492570
chr19	13387926	13388916
chr6	154719374	154721525
chr19	13731763	13733111
chr17	62719934	62721090
chr17	62769602	62771038
chr6	141647207	141648667
chr6	142135360	142136254
chr6	142596355	142597429
chr5	8827428	8830650
chr5	10420598	10422485
chr16	56510921	56511708
chr5	10555125	10558260
chr5	10577555	10578947
chr5	10704623	10705946
chr16	57232368	57233149
chr16	57293763	57294941
chr16	57656531	57658616
chr5	13989762	13990802
chr17	46582838	46584513
chr5	13994676	13995720
chr16	57667478	57669372
chr16	57679668	57680851
chr16	24988436	24990142
chr4	177112686	177114243
chr16	63162461	63164044
chr17	47038063	47039787
chr16	68955010	68958496
chr15	44393885	44396335
chr15	44506874	44508970
chr1	112793496	112795494
chr16	66415846	66417766
chr1	98492143	98493549
chr1	98493756	98495015
chr1	98495234	98497528
chr5	171184555	171185906
chr5	171599864	171600897
chr16	25077776	25078755
chr22	30024908	30031959
chr22	30612180	30614708
chr9	3858728	3861545
chr7	75071211	75072038
chr18	55980785	55984351
chr18	59658777	59660414
chr11	86458813	86460813
chr16	5147066	5147951
chr1	214907233	214908447
chr1	215255776	215257142
chr1	58860515	58862315
chr1	59204881	59207081
chr1	59238614	59239921
chr1	218632600	218634294
chr1	218636065	218637669
chr1	218670745	218673178
chr1	218757626	218760430
chr1	218838212	218839160
chr1	59398241	59399533
chr1	59536962	59538852
chr1	59549578	59550674
chr20	56751974	56755446
chr9	127041780	127043774
chr9	127044128	127045852
chr9	127046570	127050584
chr9	127051551	127064044
chr9	127082165	127083736
chr7	120969282	120970951
chr2	206896009	206897063
chr20	60924716	60926591
chr2	29414316	29416952
chr7	121600574	121602528
chr2	207990723	207992480
chr8	129141989	129145335
chr2	208016545	208018957
chr8	129153787	129155338
chr2	31559507	31561784
chr8	129568584	129569715
chr7	126987646	126988433
chr12	105647201	105648416
chr2	33383116	33384614
chr8	130637972	130641702
chr8	130705028	130714811
chr8	130717444	130726834
chr11	118436041	118437065
chr11	118481311	118482071
chr11	118529710	118530436
chr2	25029068	25029919
chr8	130735088	130741380
chr12	47335335	47337468
chr12	47357668	47359486
chr9	16532115	16533076
chr12	47486253	47490203
chr9	16707330	16709692
chr20	13002959	13003763
chr12	47629390	47630912
chr20	13010179	13011657
chr20	13880720	13881812
chr13	44817543	44818670
chr12	48146665	48148312
chr13	45290530	45291660
chr13	45390975	45393744
chr7	87649560	87651752
chr13	75932153	75934042
chrX	101186180	101187389
chr12	48289204	48291716
chr19	54533813	54535182
chr19	54544741	54546017
chr18	68702892	68704690
chr6	155765126	155766678
chr19	8418619	8419637
chr17	63738000	63739665
chr19	8425069	8425991
chr10	9225028	9225793
chr10	9315520	9316558
chr10	10833986	10835277
chr1	244436533	244437829
chr1	244462701	244463310
chr1	244485684	244487098
chr6	142736689	142738629
chr17	64271253	64272761
chr6	11038998	11040790
chr6	143122747	143123999
chr6	11684827	11687089
chr19	14359053	14360521
chr19	14366568	14367895
chr10	11865003	11866216
chr11	762294	763458
chr19	9648668	9649921
chr17	64562620	64564840
chr6	143160162	143161231
chr1	245081573	245082908
chr6	12323887	12325582
chr10	12218835	12221028
chr6	158408616	158410450
chr5	180596772	180597450
chr11	789299	791034
chr5	14274142	14275898
chr5	14280653	14282397
chr4	181748316	181749288
chr1	98569235	98570513
chr1	98728617	98730737
chr1	98932418	98933988
chr5	172143376	172144801
chr5	172167565	172168561
chr1	19755959	19757657
chr4	183859082	183860073
chr1	101004587	101005661
chr1	101640129	101641532
chr1	103240092	103240892
chr1	103344851	103345988
chr17	48153836	48157901
chr17	48164401	48166056
chr1	21657901	21659114
chr4	5789269	5792537
chr4	185275784	185277349
chr9	4260655	4264220
chr18	68100027	68101440
chr10	105524525	105526066
chr20	60927677	60935562
chr3	45259988	45261584
chr20	60951196	60952096
chr14	61718799	61719666
chr3	45682042	45682907
chr20	61375914	61377705
chr9	128246558	128248177
chr14	61899417	61900626
chr3	46983538	46987213
chr9	128256114	128259666
chr9	128302198	128304538
chr3	47028910	47030097
chr3	47137978	47139350
chr3	47462466	47463425
chr9	128320379	128325695
chr11	119080339	119081383
chr12	109057926	109060632
chr12	109195670	109198642
chr17	78691544	78693721
chr17	78697872	78699425
chr17	78734193	78736559
chr6	30468036	30469099
chr17	1025891	1026971
chr5	72325830	72328185
chr5	72415940	72417036
chr17	79022739	79024602
chr9	35552319	35554478
chr19	55516806	55518172
chr13	80254006	80255444
chr13	80349598	80351629
chr6	91875511	91877307
chr12	49442864	49444628
chr7	92281759	92283592
chr7	92307454	92308939
chr6	97385923	97388231
chr13	80604015	80605435
chr13	80809219	80810191
chr13	80933040	80935135
chr13	90584339	90585711
chr6	99460699	99462370
chr7	92366906	92371983
chr18	74800640	74803270
chr12	50595592	50596675
chr7	92410342	92413490
chr1	246149420	246151800
chr6	143998629	144000519
chr1	246771271	246773229
chr1	246861988	246863053
chr11	2201224	2203166
chr10	121928	122800
chr17	57877588	57878454
chr11	2961160	2963264
chr11	3443202	3443763
chr10	3022740	3024328
chr10	3027394	3028682
chr1	23065272	23067401
chr1	23072150	23074982
chr22	21056519	21057575
chr16	29624120	29625062
chr22	21239703	21240592
chrX	19620917	19622269
chr4	186177323	186178682
chr5	175394912	175395205
chr2	225348287	225349122
chr22	22191337	22192728
chr2	225964815	225966275
chr2	225969572	225971003
chrX	21970383	21974215
chr22	22563910	22565591
chr22	22652003	22652685
chrX	21989328	21991552
chr1	85991012	85993428
chr1	86033906	86036829
chr14	105209015	105210724
chr14	105234775	105235621
chr9	18457793	18461209
chr20	1355965	1359547
chr9	21562495	21573670
chr13	45854039	45855944
chr22	39608262	39612227
chr6	109053178	109054628
chr19	1191057	1193609
chr20	62321922	62325009
chr14	64873063	64874044
chr20	62504034	62506173
chr14	65753439	65754846
chr14	67893277	67894523
chr7	2684279	2685684
chr8	12990933	12991897
chr8	13077830	13079099
chr17	1269816	1271217
chr7	2913221	2914013
chr5	72606728	72608667
chr17	1325671	1327555
chr17	1341270	1342858
chr5	72622051	72624933
chr5	72659395	72662521
chr5	72663230	72664452
chr6	30726405	30728333
chr5	72673680	72675462
chr5	72707406	72710004
chr5	72736064	72737232
chr17	1625841	1626948
chr5	72933188	72935332
chr5	73233485	73235877
chr17	1971093	1972886
chr5	73622390	73624053
chr13	95931312	95934828
chr18	74961011	74961861
chr6	101841168	101841994
chr6	118150552	118151313
chr19	2221259	2222231
chr19	56681201	56682484
chr19	2469097	2470103
chr6	121757719	121758746
chr19	2532050	2533217
chr19	2546097	2547721
chr19	2552399	2553445
chr6	125422653	125424801
chr19	2620231	2621853
chr1	227008084	227009834
chr1	227014678	227016202
chr10	103589879	103591293
chr4	78841481	78843090
chr4	79472694	79473578
chr4	80937555	80939413
chr3	99987796	99989461
chr4	80980278	80981730
chr15	81710929	81712326
chr4	81133978	81135525
chr22	22873611	22874910
chr12	125171814	125172946
chr1	10018601	10020001
chr12	125211478	125212640
chr2	228367562	228369094
chr12	125624564	125626157
chr2	228630372	228631955
chr2	228734734	228737026
chr14	105502972	105504892
chr14	105507583	105509004
chr14	105510792	105512795
chr12	127649924	127651516
chr2	228748948	228749883
chrX	25539718	25541145
chr1	12427720	12430807
chr1	12655837	12656852
chr22	25361807	25363810
chr17	18625085	18625372
chr1	15750512	15751787
chr5	57482660	57486001
chr5	123995815	123998456
chr18	26743193	26745681
chr15	64735379	64737556
chr6	50991970	50994165
chr17	18967825	18968029
chr5	124746809	124749024
chr20	9001369	9003867
chr17	19256753	19258452
chr5	125959142	125961200
chr5	126408211	126409700
chr6	52376097	52377966
chr6	52415801	52417686
chr18	31020087	31021052
chr18	31733442	31734508
chr1	183884757	183885998
chr1	234128408	234130680
chr17	19962376	19964122
chr19	31617788	31619259
chr19	31704287	31705972
chr2	74086863	74087705
chr2	74117208	74118961
chr19	33999493	34000561
chr8	18671601	18673144
chr8	18769969	18771692
chr19	34716296	34718225
chr7	5648805	5649734
chr17	79688966	79690239
chr8	18891009	18892650
chr8	18938340	18939338
chr16	2956044	2956851
chr8	90557766	90559982
chr5	74707570	74708803
chr2	165244455	165246199
chr9	116360626	116363032
chr9	116363748	116365439
chr8	92209700	92210744
chr2	165752782	165754431
chr9	116412314	116413852
chr17	2610772	2611931
chr17	2857561	2860215
chr17	2863264	2864341
chr5	75918726	75919785
chr5	76070061	76071225
chr2	168048729	168049826
chr9	117047299	117048780
chr1	156646819	156648037
chr2	169046340	169047087
chr9	117147156	117148414
chr2	169374142	169375702
chr2	169394128	169395472
chr9	117655230	117658402
chr10	104998353	104999344
chr10	105648147	105649171
chr4	15471011	15472124
chr16	81556869	81557890
chr16	81658680	81660290
chr5	50218126	50218894
chr16	81680605	81681884
chr15	57626372	57627357
chr4	15688683	15690223
chr4	83323216	83324068
chr15	85886996	85887426
chr3	111520883	111523095
chr15	86016155	86017265
chr3	111640932	111643852
chr3	111654167	111655790
chr3	111721252	111722541
chr4	84430323	84431109
chr6	130000250	130002464
chr3	112361508	112363328
chr3	112371624	112374152
chr15	89191705	89193385
chr1	228756548	228756831
chr3	112950091	112951569
chr10	121248854	121249646
chr15	90324859	90326152
chr8	55371773	55372999
chr10	121281199	121282700
chr8	55481775	55483030
chr8	55483057	55484375
chr8	55527429	55528807
chr21	38571225	38572085
chr21	38629639	38631290
chr9	135145478	135146195
chr21	38905339	38906161
chr3	69230449	69232561
chr3	71149284	71150819
chr9	136923359	136924717
chr3	75483647	75484528
chr21	43079672	43080800
chr14	91269521	91271281
chr3	75834224	75834758
chr21	43197411	43198909
chr15	67444376	67447110
chr9	138884229	138885351
chr4	48939915	48945857
chr9	36923198	36925812
chr13	97901991	97903644
chr17	20092059	20093464
chr17	20896098	20897045
chr13	97991383	97994246
chr18	33037965	33039589
chr1	234865873	234868309
chr17	21199671	21201646
chr1	243650367	243651955
chr1	193179951	193181734
chr8	38882395	38888544
chr1	198900307	198902489
chr9	75757919	75761790
chr8	49539000	49541975
chr13	109798602	109800510
chr17	2868632	2869921
chr17	2918572	2920312
chr17	2932360	2933344
chr17	2933475	2934640
chr5	76099652	76100839
chr9	117878323	117879380
chr8	95006449	95007447
chr8	95007674	95009380
chr2	171011075	171012611
chr12	76552190	76553279
chr12	77498375	77499317
chr10	62142909	62145515
chr9	123698445	123699005
chr11	93884819	93886342
chr9	124043336	124045661
chr10	66813237	66814149
chr16	84261415	84262845
chr16	84544554	84546094
chr4	18883532	18884572
chr4	19740559	19741595
chr16	84615855	84617930
chr4	20522554	20523463
chr4	20616627	20618880
chr4	22180271	22181782
chr4	22191488	22193543
chr16	84839522	84840935
chr5	55151174	55152058
chr5	55218728	55219767
chr5	55645726	55647215
chr4	23946804	23948515
chr17	28245905	28246875
chr5	134543860	134545771
chr2	120566010	120568051
chr9	89335840	89337975
chr9	89380550	89383614
chr9	90327794	90330061
chr1	234044205	234046436
chr1	200457284	200458071
chr1	234753608	234755411
chr20	36744857	36748318
chr20	36751114	36752073
chr2	127807250	127808160
chr4	41170185	41171915
chr15	67374211	67376442
chr15	67449138	67451841
chr8	61193156	61194427
chr8	61324793	61325919
chr15	67452304	67455306
chr15	67455457	67456525
chr15	67456552	67457455
chr15	67461778	67469820
chr15	67469904	67474170
chr4	47400251	47401242
chr17	30262975	30263870
chr9	93062182	93064534
chr15	67488557	67490184
chr1	201514760	201515655
chr8	61625897	61627263
chr15	68870446	68872243
chr1	201716590	201718659
chr15	68877571	68880026
chr4	48704855	48706888
chr8	62632794	62635304
chr15	69603304	69604736
chr4	52761912	52762981
chr3	84155852	84156685
chr21	44344002	44344834
chr21	44411913	44413641
chr9	139111439	139113276
chr14	93174637	93175853
chr3	93560140	93560753
chr14	94407148	94409155
chr13	109923315	109926137
chr3	12549281	12550155
chr3	12604210	12605037
chr6	138866467	138869205
chr14	32479796	32480860
chr3	14513959	14515157
chr3	195626668	195628751
chr3	111634366	111638050
chrX	102892340	102892973
chrX	102893028	102893767
chr12	79939323	79943024
chrX	105854625	105855999
chrX	105950576	105952239
chrX	105969208	105971144
chr2	173104617	173106541
chr2	173106976	173109887
chr12	80947157	80948127
chr12	83043222	83045640
chr2	173203806	173205517
chr22	39924776	39925893
chr22	40030433	40031834
chr3	170461984	170465147
chr12	86531294	86532213
chr11	100557763	100558757
chr12	89617775	89621278
chr3	171071794	171074075
chr12	89832990	89834538
chr12	89845046	89846327
chr22	41116128	41118379
chr11	102481443	102482731
chr3	171852594	171854467
chrX	115004441	115004835
chr11	102483054	102484805
chr11	102597600	102599741
chr5	56783783	56785433
chr15	60734776	60736582
chr15	62327481	62328519
chr22	30504085	30506171
chr16	87494986	87496051
chr5	57132612	57135070
chr5	57136062	57138355
chr22	30616101	30617777
chr16	87903738	87906340
chr2	235197153	235199257
chr16	87999727	88000971
chr16	88228001	88229202
chr16	88278625	88279204
chr9	3848385	3849752
chr9	3857074	3858427
chr15	63180689	63181888
chr9	3872054	3872943
chr13	27157721	27158866
chr13	27616783	27617881
chrX	46410665	46411741
chr2	235452896	235454168
chr9	3961652	3965293
chr9	4076684	4078159
chr1	33181805	33183130
chr13	29148142	29149861
chr1	43612814	43614264
chr1	202556544	202559644
chr8	62661836	62664566
chr8	62678209	62680412
chr8	62701833	62703230
chr20	39624985	39626122
chr15	71094592	71095656
chr4	54932675	54934085
chr3	21791420	21793543
chr3	23045834	23047511
chr2	130886426	130886959
chr3	24004473	24006032
chr8	64143438	64144944
chr20	19765035	19767295
chr20	19807839	19810017
chr14	50349179	50350358
chr3	27410301	27410980
chr20	39876780	39879446
chr12	58158628	58159808
chr20	19836542	19837805
chr9	37414658	37415957
chr3	27571686	27573015
chr14	50432911	50433661
chr14	50458925	50460682
chr3	27699676	27701406
chr3	27718769	27720673
chr3	28094582	28096309
chr14	50476889	50477966
chr14	50484426	50485769
chr3	29734838	29738041
chr20	22369339	22372388
chr20	23122718	23125080
chr20	23127036	23130313
chr14	23025699	23026594
chr14	23293681	23294599
chr9	37925868	37927361
chr20	25213274	25214711
chr2	91786475	91787829
chr2	91844496	91845007
chr2	91845105	91845563
chr19	38741337	38742986
chr19	38746156	38747519
chr14	95075722	95080517
chr7	22538018	22539168
chr2	96101528	96101798
chr2	96195914	96197966
chr3	98707162	98708408
chr3	98708991	98711134
chr3	98711298	98713920
chr8	25091997	25093266
chr19	38810058	38811089
chr14	97646288	97647486
chr14	100045237	100047036
chr12	122101367	122103141
chr11	60897243	60898022
chr12	122227167	122229076
chr7	23396495	23398430
chr11	61159425	61160635
chr3	16932058	16933338
chr3	17680151	17681757
chr17	57881308	57883133
chr6	148592488	148595897
chr6	148683269	148688014
chr17	60899454	60903244
chr11	9883266	9885298
chr2	44271229	44272072
chr4	88775867	88778570
chr2	45395742	45397396
chr4	95465401	95467642
chr3	124669303	124670828
chr7	146657899	146659805
chr2	46162763	46164473
chr2	46169948	46174308
[truncated: 258 more rows]

## Sheet: Fig 2A_KO_Specific_H3K27Ac_peak
chr	start	end
chr11	14359724	14361240
chr1	247505670	247506620
chr11	75917681	75921023
chr19	11642109	11643893
chr19	11646291	11647975
chr11	76510010	76511038
chr19	47791943	47793738
chr19	47921801	47923069
chr10	343041	344116
chr8	3041084	3041758
chr19	47930495	47933219
chr19	41139707	41140798
chr6	160399060	160401046
chr6	160409603	160411416
chr6	161458612	161460462
chr2	100477000	100487577
chr10	93410169	93414310
chr10	93430698	93433633
chr11	77756695	77757663
chr10	94361117	94363461
chr11	67182385	67183818
chr7	100811199	100813950
chr7	101006580	101007886
chr7	101566483	101568434
chr7	101584088	101586595
chr7	101595577	101597832
chr12	8396237	8396930
chr12	8597486	8598190
chr12	8770894	8772591
chr2	47194679	47195953
chr7	101777043	101778651
chr11	28166030	28168259
chr11	28881739	28882961
chr11	31838043	31839221
chr11	32108456	32110991
chr1	53511857	53516151
chr20	50383201	50385211
chr20	50416669	50418553
chr20	50601113	50602662
chr9	94475696	94477708
chr9	94560525	94562444
chr9	94710583	94713365
chr9	94908796	94910427
chr20	50647596	50649218
chr20	51588233	51590049
chr20	52201686	52202946
chr9	95945785	95947274
chrX	153754841	153756131
chr3	22626560	22627943
chr9	96934773	96937102
chr9	97040163	97041543
chr3	24000163	24001727
chr3	24535293	24536648
chr9	97629260	97631569
chr2	168191429	168193129
chr11	111912567	111914524
chr8	66644408	66647545
chr8	66885205	66887298
chr11	111998846	112000140
chr12	92987184	92988503
chr2	169066452	169068881
chr2	169439532	169441526
chr11	112150644	112151688
chr12	93623219	93624092
chr2	170220123	170221785
chr11	116723344	116725711
chr12	94017545	94020082
chr12	94541701	94543326
chr1	32391974	32393639
chr22	19747763	19748712
chr11	117143914	117145788
chr9	138403311	138405617
chr2	230319560	230321708
chr1	32423022	32424102
chr1	32527845	32529248
chr2	230577908	230579467
chr8	120993631	120996684
chr8	121002539	121004908
chr22	20254930	20256672
chr22	20286362	20287734
chr9	138840860	138845355
chr2	231207077	231208140
chr8	121596106	121599075
chr8	121612265	121614276
chr8	121752484	121756822
chr22	20870610	20873438
chr2	231531089	231534419
chr9	139025057	139026405
chr2	231645631	231647122
chr10	3239119	3240415
chr10	3268771	3271109
chr4	7910939	7912785
chr4	7970785	7972938
chr4	8279699	8280826
chr4	8304953	8306182
chr15	69544749	69546815
chr15	69848858	69850837
chr15	70403635	70404518
chr4	13655614	13656591
chr4	14857072	14858961
chr15	71543025	71545889
chr15	71788594	71789738
chr4	22485728	22489983
chr4	23729558	23731310
chr5	140345330	140346569
chr5	140419013	140420999
chr5	140579032	140580022
chr5	140602620	140603643
chr17	43410345	43411498
chr5	140887143	140889674
chr16	19404466	19405288
chr17	43860522	43862528
chr5	141257104	141259046
chr5	141394388	141396685
chr4	120033949	120035612
chr17	45005525	45008074
chr5	141432291	141434203
chr12	10902101	10903816
chr2	48570439	48572664
chr11	32231495	32233031
chr11	32234044	32236062
chr2	53160695	53162631
chr11	32607569	32608961
chr11	32678614	32682025
chr11	32838277	32840226
chr12	11947682	11950686
chr12	11951020	11952765
chr12	12798071	12800133
chr12	12824628	12826638
chr12	12889364	12890877
chr12	13127963	13130573
chr11	33962837	33964046
chr11	34087985	34090390
chr12	13499871	13501299
chr12	14401597	14403379
chr11	34417033	34418118
chr17	18259783	18261471
chr2	172260609	172261870
chr12	95566154	95568526
chr12	96709140	96709860
chr11	119186973	119188058
chr11	119598757	119600770
chr11	120270948	120272610
chr6	3125951	3127747
chr9	139445259	139446707
chr2	232487197	232488528
chr9	139684544	139685380
chr9	139694011	139695974
chr22	22464910	22466274
chr22	22477157	22478225
chr8	125211582	125213768
chr8	125738850	125741413
chr22	23411592	23413456
chr4	23890032	23891443
chr4	24558359	24561855
chr4	24771038	24772677
chr4	25031790	25033438
chr15	74419668	74420688
chr15	74427647	74430313
chr15	74531335	74535878
chr8	8405709	8407029
chr8	8729121	8730967
chr9	6416699	6419344
chr8	8745117	8747931
chr9	6497981	6500396
chr9	6529477	6531879
chr20	21303119	21305055
chr20	21413406	21414606
chr20	21416068	21418143
chr4	122176787	122179599
chr2	102011771	102013866
chr17	45334190	45336551
chr17	45342545	45345432
chr17	45581184	45581671
chr17	45692621	45693935
chr4	123586935	123588059
chr4	123652770	123653624
chr1	68662088	68665728
chr5	142556518	142557639
chr5	142640956	142642625
chr17	46101433	46102565
chr5	143863058	143864742
chr16	23156166	23158494
chr4	123935906	123936472
chr4	124260698	124262208
chr4	124507706	124511506
chr1	41166932	41170740
chr3	5235564	5240009
chr6	26295275	26297919
chr14	44785491	44787126
chr18	3465616	3467638
chr6	26356963	26358783
chr5	55307237	55308648
chr3	16439831	16442037
chr19	18716743	18718788
chr5	56736752	56738924
chr5	56789698	56791998
chr18	5628063	5629422
chr5	57877585	57879494
chr1	51728658	51732094
chr1	198171986	198173617
chr1	198236567	198239298
chr17	18824027	18825759
chr5	81730768	81731946
chr1	40479418	40481732
chr1	199194767	199196448
chr17	18966666	18967288
chr17	19015147	19015446
chr1	40706664	40708754
chr1	40710021	40711807
chr17	19350022	19351220
chr1	41329100	41330279
chr1	41413870	41414960
chr6	4316593	4318351
chr1	201159392	201162413
chr3	108580805	108583417
chr1	41847246	41849007
chr1	201425274	201426684
chr6	4804114	4805428
chr6	4941929	4943785
chr4	55083623	55084440
chr6	5111976	5113578
chr6	5695362	5696496
chr15	99365550	99367528
chr15	99438860	99441926
chr6	5892005	5893466
chr15	99619411	99620282
chr10	47654993	47657085
chr8	30661352	30663179
chr8	30664417	30666873
chr20	42582719	42585718
chr20	42603229	42604744
chr10	51488476	51489761
chr17	75337884	75340147
chr8	126122093	126124192
chr8	126185800	126188944
chr8	126203257	126205493
chr8	126225147	126227300
chr22	24181445	24182328
chr22	24229947	24231738
chr20	43154107	43155586
chr20	43180478	43183637
chr20	43270556	43273771
chr20	43348309	43351331
chr4	170284352	170285712
chr6	7974606	7976317
chr9	38423538	38425005
chr9	38671742	38673065
chr15	35598423	35600009
chr9	140043683	140046490
chr9	140062203	140063897
chr3	186507826	186509934
chr8	126524862	126526572
chr16	66555390	66556545
chr15	37244042	37245607
chr3	186716492	186719323
chr2	234395221	234396025
chr9	140130548	140131827
chr15	38689719	38691261
chr8	126667329	126669279
chr8	127511785	127514770
chr8	127569561	127571649
chr22	25447330	25450753
chr9	140339329	140340498
chr15	39916517	39918252
chr3	187989903	187991647
chr2	235064357	235068915
chr8	11323472	11325735
chr2	102351394	102353891
chr8	11336866	11338772
chr2	102357900	102360030
chr8	11622564	11623851
chr8	11644413	11646818
chr20	25289853	25292471
chr4	1521540	1522693
chr16	84852937	84854124
chr2	102382218	102385594
chr8	11731721	11733611
chr9	12858771	12860440
chr2	102436022	102437623
chr4	1794383	1796367
chr20	25523201	25524589
chr5	14341872	14343086
chr5	14351823	14353344
chr15	59466414	59469255
chr20	25843351	25844745
chr2	102445211	102448628
chr4	1877625	1879956
chr16	85383832	85385397
chr16	85428741	85430148
chr2	102873710	102876011
chr9	13941373	13944750
chr5	14447698	14450133
chr5	14474990	14478201
chr13	99222940	99226008
chr13	99880669	99881973
chr15	59596252	59598488
chr4	1928812	1931336
chr9	107630442	107633031
chr9	107824147	107825326
chr20	57115745	57118516
chr14	62082452	62083651
chr4	128916863	128918026
chr14	63511623	63513276
chr20	57219536	57223146
chr16	24758464	24760310
chr9	109951691	109953535
chr14	64017736	64019170
chr17	46990885	46995470
chr1	77812799	77814381
chr3	38039449	38041382
chr3	38070538	38073486
chr1	78804568	78806643
chr1	11218134	11219682
chr14	64876195	64877879
chr14	64911750	64912800
chr1	84568311	84570075
chr1	84621202	84623354
chr3	39206863	39209085
chr3	39221189	39223006
chr1	11880995	11882822
chr14	64976666	64978469
chr3	25533960	25536480
chr6	27381739	27383104
chr5	59628523	59631423
chr17	7884725	7886536
chr5	130612955	130616065
chr16	9190922	9195364
chr1	168114449	168115414
chr1	168269640	168272255
chr14	64829768	64833206
chr1	168289502	168291115
chr1	168378152	168379706
chr1	168438975	168440840
chr1	168474884	168476631
chr5	61833664	61835623
chr5	64357943	64359258
chr5	64437435	64439796
chr1	201570709	201573218
chr1	42248292	42251187
chr1	42303146	42310988
chr1	201851319	201853865
chr1	42323907	42332961
chrX	114579059	114580762
chrX	114805309	114806873
chrX	117683698	117687834
chrX	118076358	118077577
chr3	9934882	9936312
chr10	53592257	53593330
chr17	75386852	75389777
chr8	37653715	37655430
chr2	135602639	135604162
chr2	136278623	136281064
chr2	136320298	136322903
chr2	136845463	136846408
chr9	71794756	71797628
chr9	71939283	71940786
chr8	38641929	38643310
chr1	153544130	153546411
chr2	139024325	139026287
chr8	38792908	38796396
chr10	64996154	64997764
chr13	32420248	32421720
chr13	33742264	33744284
chr13	33760657	33761891
chr20	44635955	44638125
chr20	44641946	44643506
chr4	177689677	177691159
chr1	153777516	153779040
chr13	36704673	36706107
chr12	69798139	69800447
chr9	72877318	72878947
chr3	188849371	188851581
chr15	40389862	40391978
chr13	36991446	36993121
chr3	188993806	188996000
chr15	40396960	40397986
chr7	32554773	32556654
chr16	67464138	67465911
chr4	178885183	178886477
chr15	40482007	40483751
chr7	33971894	33974951
chr7	34018483	34022811
chr7	34114983	34117090
chr6	42472244	42475515
chr18	57571299	57572809
chr6	42732688	42735586
chr7	35576413	35577494
chr16	67894136	67895844
chr8	16683443	16685092
chr5	15008105	15009519
chr5	16616431	16617848
chr13	100752246	100753264
chr20	30175055	30177741
chr12	53758466	53760344
chr2	106070845	106073285
chr4	2862160	2865119
chr20	30397449	30399177
chr20	30457359	30459004
chr12	54088689	54090180
chr5	17227558	17229986
chr13	102102788	102104058
chr13	102141834	102143794
chr15	63030585	63033247
chr4	3766807	3768306
chr4	4270366	4273315
chr20	30912661	30914587
chr12	54331579	54332367
chr1	85064035	85066890
chr1	85069175	85070424
chr1	85300192	85302138
chr4	4860570	4862758
chr16	88953401	88955727
chr16	89237058	89237851
chr16	89258075	89259171
chr14	65272463	65274113
chr14	65346120	65347848
chr3	40084100	40087250
chr9	17578660	17580009
chr1	85372614	85373843
chr15	63248723	63250266
chr15	63400018	63400835
chr20	60812459	60813360
chr9	112208903	112212465
chr1	15497410	15502026
chr9	112214699	112217107
chr14	65650457	65651814
chr1	15747085	15748674
chr1	15759113	15760505
chr3	41308944	41310297
chr1	16118147	16120042
chr21	27070923	27074039
chr14	65676729	65679001
chr9	123671688	123673958
chr21	27339099	27341091
chr21	27464686	27466505
chr14	65887689	65889247
chr9	124260690	124262708
chr21	27509054	27514861
chr14	66345924	66347038
chr21	27538347	27539800
chr21	27762112	27763849
chr9	124411879	124413117
chr9	124413238	124415026
chr14	68146278	68148356
chr21	28214539	28216073
chr3	49414398	49416472
chr7	142551488	142553504
chr6	151177583	151180365
chr6	151202618	151204181
chr7	143058690	143060351
chr1	68436707	68440341
chr1	169968296	169969647
chr17	8923822	8925551
chr16	20914705	20918884
chr4	123620848	123623508
chr18	9917152	9919362
chr1	170661795	170663361
chr1	68638846	68645940
chr18	11954669	11956350
chr1	170667245	170669130
chr1	170669264	170670744
chr9	124717656	124724173
chr12	113629607	113633872
chr1	172223490	172225348
chr19	44059987	44063356
chr1	172311378	172313974
chr1	172851726	172853564
chr1	173159165	173160619
chr1	173475920	173477402
chrX	123126130	123128507
chrX	123161400	123162839
chr3	10241736	10243908
chr3	10269596	10270792
chr14	36002219	36003352
chr3	10407416	10409769
chr14	36988483	36990320
chr14	37050403	37052445
chr14	37236174	37237767
chr14	41424010	41424900
chr14	42075615	42077052
chr14	42661602	42662644
chr7	104643318	104644874
chr3	132150970	132152829
chr3	133259499	133260663
chr9	75156941	75158562
chr9	75191263	75193431
chr2	150503740	150506713
chr3	136520490	136522441
chr3	136560952	136562023
chr3	136611992	136613898
chr20	45968381	45970103
chr3	136732276	136733589
chr3	138493656	138494648
chr12	72258254	72260126
chr3	139019742	139022199
chr3	141054022	141057531
chr7	64001507	64002845
chr12	76027711	76032149
chr12	76179752	76182662
chr8	67591362	67593054
chr12	76218155	76220805
chr6	132179561	132181387
chr1	109791598	109792821
chr1	25056865	25057876
chr1	25088397	25089636
chr19	55671119	55672642
chr7	36486958	36489721
chr1	25095319	25097935
chr18	60741906	60742813
chr18	60904579	60905992
chr1	25663041	25663709
chr1	25669848	25671273
chr1	110452694	110453920
chr7	37487642	37489205
chr1	110776719	110780161
chr7	38669702	38671878
chr19	55864216	55866233
chr1	27029835	27033545
chr1	27097387	27099371
chr19	55962531	55963579
chr7	40336686	40339981
chr13	103464610	103465724
chr12	54645290	54647745
chr13	106834475	106836019
chr13	107159966	107161118
chr12	56101099	56102840
chr1	38039821	38043922
chr1	38474296	38475556
chr1	39546486	39547808
chr13	110790022	110791132
chr13	111213374	111214839
chr5	146257297	146258780
chr5	146782695	146785220
chr9	124649716	124651877
chr9	124706061	124710729
chr9	124710815	124713754
chr8	141479308	141480368
chr8	141603859	141605728
chrX	22406888	22408785
chr6	100743676	100745558
chr5	146914592	146915993
chr9	124975265	124977168
chr6	151989798	151990920
chr3	49961454	49963007
chr3	49986982	49988061
chr19	36347032	36348723
chr12	112825042	112826260
chr6	152957526	152958714
chr2	83281745	83282497
chr14	76043787	76045812
chr14	76342860	76346543
chr3	50270638	50271571
chr2	85215509	85220697
chr2	85229658	85232222
chr3	159846654	159849652
chr3	160382185	160384493
chr19	46132872	46136632
chrX	69695642	69700964
chr3	160786931	160789038
chr3	164912329	164915054
chr10	89306015	89308417
chrX	69811077	69812750
chrX	70506830	70509047
chr3	167740953	167744061
chr3	168744036	168745475
chr9	130532641	130534695
chrX	73507891	73509352
chr22	42371826	42373579
chr7	106064600	106066756
chr2	54751212	54752722
chr7	106376595	106377858
chr2	54798751	54801106
chr7	106463626	106465279
chr7	106507536	106509043
chr2	55172323	55173690
chr7	107588449	107591563
chr2	55374451	55376689
chr7	108094954	108097430
chr2	55812141	55813502
chr2	58108760	58110654
chr12	14524678	14527422
chr12	14535928	14539027
chr12	14546678	14548504
chr12	14556169	14557670
chr2	60808435	60809461
chr8	67867124	67868436
chr6	133419908	133421918
chr8	67873503	67875487
chr7	116216413	116218025
chr5	172664849	172666574
chr5	172728702	172731687
chr19	14516110	14517935
chr7	65719320	65721100
chr2	173557056	173559212
chr2	173826689	173828201
chr2	173849834	173851165
chr2	173912591	173915699
chr5	173208476	173209940
chr8	72742358	72744463
chr2	174023376	174026171
chr5	175346401	175348609
chr19	15305605	15307329
chr19	15310376	15312572
chr7	66054425	66055964
chr6	134608904	134611524
chr6	134616556	134618044
chr6	134682933	134686378
chr2	174048334	174050028
chr2	174397907	174398874
chr8	74001889	74003469
chr2	174799637	174800890
chr8	74258059	74260565
chr5	175862383	175864759
chr17	65403760	65405192
chr8	74430361	74435248
chr8	74472473	74474909
chr6	44031647	44033479
chr1	27471395	27473499
chr2	174888112	174889965
chr7	41067478	41069770
chr5	176056937	176058314
chr5	176236876	176238566
chr5	176244355	176245741
chr2	222436229	222437068
chr9	132427274	132428747
chr21	45604189	45605810
chr10	106112630	106113578
chr6	45556646	45560197
chr6	46012070	46013246
chr9	133813720	133815290
chr9	133971086	133972754
chr8	141624258	141626452
chr17	47223651	47225245
chr17	47307347	47309136
chr20	508328	511458
chr20	836383	837889
chrX	30300791	30302621
chr17	47572001	47574428
chr5	148520388	148521732
chr20	1165464	1166707
chr20	1206493	1207631
chr20	1246350	1247887
chrX	37764678	37766042
chr13	48073062	48074146
chr6	106206403	106209186
chrX	37779489	37782770
chrX	37836798	37837917
chr20	1874792	1876616
chrX	37911568	37912543
chr13	49174067	49176011
chr17	48206456	48208075
chr5	148922392	148924322
chr13	49365177	49367105
chr13	49457220	49459926
chr19	37067629	37069218
chr2	85235539	85244262
chr17	17318966	17320437
chr17	48216372	48218657
chr14	77525177	77526935
chrX	38419853	38420632
chr20	2732204	2734138
chrX	38420664	38421611
chrX	38741903	38743274
chr2	85244299	85246050
chr14	77647351	77649271
chr14	77964505	77965892
chr7	150671249	150672930
chr7	150674634	150676003
chr6	154973924	154976333
chr5	77175085	77177457
chr5	77820806	77824289
chr17	17732577	17736651
chr5	77881329	77884142
chr17	17803501	17805136
chr12	117536424	117537848
chr2	85656144	85658059
chr2	85659837	85661640
chr2	85671392	85674537
chr5	78073714	78077095
chr1	192527196	192529672
chr2	85682948	85686610
chr7	150942063	150943711
chr21	32897571	32900965
chr7	150944001	150947036
chr19	38010439	38011883
chr9	127426322	127428826
chr6	155508853	155511961
chr7	150973733	150974752
chr1	197767594	197769289
chr14	89096547	89097968
chr11	64215759	64217225
chr17	18529176	18530126
chr5	80564094	80566306
chr6	155844418	155846054
chr22	42764538	42766168
chr22	42833387	42834389
chr3	171063579	171066895
chr3	171164258	171165624
chr22	42949142	42950489
chr22	43016054	43017879
chr3	171507611	171511121
chr3	171568100	171570137
chr3	171590851	171593841
chr22	43259221	43260182
chr22	43328772	43331060
chr22	43335305	43337052
chr22	43390484	43392047
chr3	172324699	172326176
chr22	43506129	43507623
chr22	44257449	44258378
chr8	95315501	95316986
chr7	92545816	92547018
chr7	92776066	92778679
chr11	35056164	35059312
chr11	35059828	35063090
chr12	15909961	15911968
chr7	116414864	116417050
chr11	35083947	35087193
chr2	61862455	61863696
chr12	19349810	19351702
chr11	35132065	35134269
chr12	19634888	19637412
chr12	20364431	20366551
chr11	35223170	35224813
chr12	24753042	24754828
chr11	36033287	36035090
chr5	176945881	176946835
chr5	176964213	176966208
chr5	176971745	176974402
chr19	16944659	16946060
chr10	28376480	28379332
chr10	28412416	28413837
chr2	224513439	224515343
chr8	110240186	110242570
chr21	47063573	47064529
chr21	47166930	47168601
chr10	28466618	28467960
chr21	47479651	47483408
chr9	134280273	134284309
chr2	224576156	224578014
chr14	105633865	105635876
chr8	114448836	114450501
chr21	47517081	47519328
chr21	47608226	47609355
chr2	224578759	224580790
chr9	134533200	134534769
chr9	134552377	134555373
chr8	116067741	116069695
chr2	224948686	224952405
chr9	135116508	135118437
chr13	49670627	49673754
chrX	39680048	39681110
chr20	3975354	3976875
chr12	48394488	48396474
chr12	48576289	48578263
chr13	50703878	50705467
chr13	51654846	51655893
chr2	86054462	86055310
chrX	41240536	41241310
chr6	157149129	157150026
chr6	157427913	157430628
chr2	86162253	86164269
chr2	86189983	86191222
chr2	86563897	86565292
chr11	64736190	64737639
chr11	65234706	65237299
chr11	65282745	65284669
chr8	96111617	96114801
chr7	94287744	94288760
chr2	202330071	202332285
chr8	96812432	96815121
chr7	94326192	94327401
chr8	98101827	98103900
chr2	203133386	203136876
chr2	203140020	203145178
chr2	37937944	37939516
chr2	203158177	203161138
chr8	99181870	99182898
chr2	38332970	38334575
chr7	97760376	97762101
chr8	101269412	101272933
chr12	25920852	25925944
chr5	87978957	87981618
chr5	90457689	90459463
chr17	20934972	20939187
chr5	91976175	91977771
chr5	95308690	95311220
chr17	66192587	66194183
chr5	178067447	178070799
chr10	29447696	29450238
chr19	17501095	17502914
chr19	17558760	17560622
chr10	29909808	29910976
chr19	17796467	17798454
chr10	29919465	29920437
chr17	67535053	67537170
chr10	30013507	30014992
chr10	30235944	30239814
chr10	30347909	30348982
chr4	55524519	55525476
chr4	56224291	56226182
chr4	56731354	56733782
chr14	105992232	105993782
chr4	57275297	57277417
chr15	99793509	99794625
chr15	22903457	22905628
chr22	17848505	17850624
chr22	18215384	18217653
chr22	18469511	18472611
chr12	132673438	132675251
chr2	225746200	225748172
chr2	225874490	225876528
chr15	23075940	23076840
chr8	117586575	117588440
chr22	18957593	18958897
chr12	133173782	133174652
chr2	226978853	226981469
chr8	118921717	118923094
chr8	118932332	118934191
chr22	19563839	19565665
chrX	41385388	41387271
chr8	145002716	145003710
chr12	49592091	49593387
chr12	49735814	49737208
chr12	49821870	49823721
chr12	49880770	49886799
chr12	49908270	49909788
chr13	74511554	74513511
chr12	50142657	50145383
chr6	70626996	70629176
chr19	1468628	1471767
chr4	103737881	103740050
chr19	1502930	1504330
chr17	41046849	41047962
chr5	137333180	137336856
chr5	137785192	137786324
chr16	11405577	11407373
chr17	41790771	41791841
chr5	137827028	137828662
chr17	42014728	42016310
chr16	12048678	12051003
chr4	109682931	109684694
chr7	97918375	97919543
chr2	189178739	189181577
chr11	124068972	124070394
chr2	39714869	39716536
chr2	39718819	39720364
chr2	39750196	39751865
chr8	102135140	102136231
chr2	207076940	207078672
chr2	207160004	207161691
chr2	27904282	27907054
chr8	103064401	103066735
chr8	103135743	103137110
chr2	39998914	40000342
chr12	110282807	110283935
chr7	98980870	98983670
chr12	3034187	3035553
chr2	192035762	192037693
chr11	125365443	125366853
chr2	28014556	28016777
chr12	110749341	110752549
chr12	110753694	110755206
chr11	126211119	126212694
chr1	42359715	42371408
chr5	97790152	97791880
chr1	203120705	203124159
chr17	27252032	27254522
chr17	27739677	27740930
chr1	42845656	42847264
chr5	106803946	106806211
chr1	204099379	204101149
chr4	57396211	57397442
chr11	16626173	16629844
chr4	57885019	57890503
chr15	100465903	100466720
chr11	17035570	17037319
chr11	17277398	17279139
chr4	68348720	68351361
chr15	101610288	101611680
chr4	68651148	68653360
chr19	12102229	12103593
chr3	119863928	119865399
chr3	119871502	119873246
chr17	58349935	58351158
chr11	18719500	18721337
chr11	18770764	18772081
chr10	14645436	14647246
chr16	250177	251388
chr4	74921774	74923866
chr22	19717858	19718963
chr9	136920816	136922262
chr4	147558814	147560360
chr4	147575319	147576748
chr4	148282785	148284408
chr4	148498281	148499648
chr2	228330330	228332238
chr10	15210999	15211898
chr8	119016200	119018045
chr13	20692305	20693956
chr4	151689997	151691548
chr16	31018720	31020216
chr13	21590433	21591957
chr15	29989916	29991299
chr16	31063147	31064196
chr4	152461720	152463462
chr13	21711368	21712293
chr13	22009309	22011424
chr4	153600764	153603811
chr15	31683550	31685050
chr13	24040057	24041187
chr16	31879972	31881582
chr1	93216963	93219281
chr1	93372848	93376165
chr7	23059787	23061354
chr7	23415980	23417897
chr7	23420002	23421362
chr7	23470069	23471760
chr6	73493428	73496588
chr6	73521198	73522885
chr19	1725109	1726671
chr6	73534375	73536139
chr19	1744839	1749680
chr6	73570963	73573188
chr6	73661397	73664704
chr19	1754244	1755865
chr19	1766640	1768124
chr19	1774687	1776008
chr19	2028182	2029175
chr6	74431892	74433102
chr10	127941118	127942900
chr6	74782593	74784531
chr1	231175022	231176761
chr1	231543197	231544858
chr19	2554793	2555870
chr1	231739241	231740160
chr4	110223137	110224891
chr3	25623074	25624728
chr3	25644745	25646064
chr10	134061935	134063088
chr5	138616631	138618439
chr16	14492894	14494448
chr14	55924711	55926369
chr14	55980577	55982794
chr14	56584174	56585684
chr9	98980121	98981026
chr5	138958946	138961038
chr5	139027512	139029481
chr5	139090144	139091540
chr9	99138878	99141486
chr14	58618187	58619746
chr4	111453897	111456506
chr4	111470597	111473060
chr9	99314175	99316576
chr17	42664105	42665561
chr17	42676430	42677659
chr5	139174573	139175849
chr4	111557344	111558567
chr9	99636769	99639038
chr4	113094762	113096272
chr9	100263291	100264712
chr14	59364476	59366669
chr14	59828699	59831534
chr3	29724383	29725623
chr1	858551	861672
chr1	874880	880103
chr12	3409274	3410114
chr12	112283860	112285369
chr11	128561857	128564529
chr2	42845656	42846865
chr2	43301653	43303757
chr6	16680277	16686128
chr6	16687387	16692396
chr6	16768278	16771782
chr5	41413751	41415751
chr2	43934322	43936230
chr5	41526168	41528641
chr2	44313804	44315314
chr12	6809003	6810518
chr6	18042473	18044419
chr17	29378066	29380591
chr1	43795364	43796841
chr17	29394417	29396182
chr1	205472732	205474969
chr1	206730051	206731320
chr1	44393108	44394115
chr1	208021101	208022245
chr1	44512855	44514456
chr1	210424074	210425579
chr1	210483921	210485214
chr1	44870182	44872631
chr1	44950511	44952353
chr1	211055320	211056842
chr1	211306834	211307576
chr11	27234317	27235831
chr1	45208237	45209744
chr3	122290938	122293340
chr3	122328241	122329709
chr10	17265155	17266638
chr3	123602629	123603742
chr4	77114658	77117379
chr4	77118842	77120735
chr4	77129221	77130434
chr3	66522637	66523967
chr3	66550158	66551551
chr16	1020105	1021000
chr15	85572651	85574777
chr3	69787086	69789477
chr15	85860829	85862412
chr4	40288794	40293718
chr4	40325587	40331609
chr6	34494096	34495677
chr4	40349677	40353787
chr4	40527586	40529017
chr3	73077632	73079338
chr4	157671341	157672941
chr16	48656875	48658229
chr9	79633014	79634447
chr4	40901801	40903668
chr4	40916977	40919544
chr18	46427850	46429318
chr6	35285662	35286953
chr6	35337256	35339299
chr19	50182353	50184360
chr19	50261176	50262203
chr7	25989974	25991885
chr7	26225924	26229298
chr16	55787048	55788344
chr7	26231548	26237757
chr18	46454767	46457356
chr6	35438281	35440496
chr1	21478001	21479505
chr6	35743890	35744897
chr19	50399071	50402788
chr7	26437541	26439377
chr1	21912488	21914294
chr1	21948605	21949806
chr6	36633763	36636021
chr1	95328487	95330789
chr19	50506375	50508837
chr1	96938742	96940608
chr1	22468836	22470426
chr18	48395495	48397190
chr1	97742658	97744492
chr10	134200573	134201817
chr1	233335307	233336573
chr1	233427904	233428661
chr6	80487118	80488395
chr10	134265749	134267355
chr10	134972543	134974696
chr19	3028202	3030047
chr19	3145174	3147721
chr1	234881219	234883292
chr10	135148386	135150030
chr11	309011	310324
chr11	352632	354251
chr1	235574320	235577087
chr9	100272765	100274821
chr5	139598439	139602849
chr14	60220866	60223091
chr3	30729829	30731531
chr3	31144536	31148983
chr3	31588184	31589757
chr3	31818493	31819902
chr1	66696920	66698305
chr4	114356681	114359112
chr14	61853597	61857828
chr7	131240478	131242153
chr16	18980012	18981047
chr17	43302170	43304614
chr17	43359375	43362755
chr2	70750935	70752998
chr1	68173753	68175583
chr19	19701421	19703108
chr2	70796393	70797928
chr2	70964723	70966632
chr7	137193067	137194368
chr12	7261037	7262355
chr5	42733806	42734959
chr17	80223316	80224790
chr6	19731183	19732594
chr6	20409050	20410669
chr5	43044232	43045578
chr5	65891612	65893651
chr5	43125199	43127389
chr5	43191896	43194655
chr6	20455160	20456603
chr5	66596188	66598187
chr5	66600427	66603708
chr5	66610558	66612349
chr18	12313000	12314954
chr6	20515782	20517746
chr6	20528174	20529643
chr6	20876124	20878874
chr6	28509848	28511017
chr6	28610184	28612702
chr17	3288776	3290588
chr6	21108863	21111988
chr6	21437943	21440554
chr18	12628817	12630012
chr18	12630103	12631553
chr6	28701910	28703966
chr6	28709382	28711972
chr17	3847461	3848920
chr6	28714357	28716708
chr10	74877568	74878714
chr6	28770170	28772528
chr6	28777101	28779149
chr18	12949609	12950468
chr6	28784239	28786267
chr1	157125321	157126237
chr6	23174265	23176372
chr20	47439332	47443063
chr20	47457801	47459276
chr3	11371805	11373472
chr3	11375397	11376871
chr3	11548908	11552463
chr20	47903223	47904909
chr20	48257568	48260589
chrX	135209273	135209974
chr20	48544756	48546393
chrX	135273776	135276403
chr3	12837274	12838812
chrX	148575716	148577956
chr20	48760466	48761606
chr15	86328527	86330289
chr3	14451521	14453186
chr3	87381650	87383634
chr8	48797274	48800927
chr9	85881232	85882470
chr8	49501406	49505016
chr4	41029745	41031981
chr3	97590512	97592580
chr9	86910460	86912046
chr8	53379520	53380781
chr2	153441317	153444044
chr15	90197841	90199473
chr3	98568023	98569571
chr2	153467981	153469734
chr8	23408061	23409629
chr8	23417377	23419908
chr2	156821715	156822811
chr11	107414730	107416842
chr20	34680197	34681806
chr2	120301298	120302565
chr6	36787961	36789559
chr1	23654706	23656488
chr8	55180739	55182415
chr9	90812391	90814532
chr2	121492887	121494551
chr2	121671851	121673684
chr1	23865868	23866795
chr1	23911653	23913308
chr7	28080682	28082215
chr1	24468850	24470000
chr1	24475968	24477692
chr1	24513154	24514530
chr19	52673982	52676224
chr10	102136938	102138597
chr1	25036065	25037223
chr21	38381675	38382887
chr19	52995500	52996945
chr10	102488006	102490035
chr10	102504223	102506007
chr10	102586994	102588329
chr21	38710530	38712099
chr18	52472009	52473751
chr2	216393312	216396900
chr11	96011004	96014004
chr9	130855200	130858055
chr19	53191067	53192721
chr21	39003393	39004671
chr4	6569593	6571394
chr4	6733941	6735151
chr4	6943079	6945236
chr15	64818782	64820414
chr15	64893964	64895692
chr15	66124575	66126945
chr15	66544835	66546289
chr1	68315361	68317904
chr1	8882474	8883653
chr7	137223153	137224449
chr2	71126946	71128169
chr1	68440381	68448454
chr19	21205078	21206704
chr7	137687131	137688115
chr7	137809511	137811405
chr1	9290794	9292539
chr7	137871233	137872416
chr1	9686696	9687782
chr7	139184571	139185943
chr7	139343047	139344712
chr1	10312237	10313289
chr19	24236072	24238458
chr2	73444377	73446367
chr7	139359527	139361754
chr2	73520141	73521454
chr20	61862682	61864908
chr20	62103065	62104179
chr6	149255597	149257910
chr12	31232903	31234333
chr12	31634276	31636684
chr11	58938983	58940234
chr18	13216868	13218604
chr17	4132801	4134039
chr5	71436465	71438376
chr5	52022234	52024845
chr18	18743224	18745550
chr5	52278997	52281716
chr10	75020690	75022763
chr10	75345534	75346949
chr6	29716001	29717465
chr17	81040601	81042859
chr17	81059760	81061525
chr5	71642942	71645090
chr6	25191689	25195390
chr6	25302296	25303993
chr18	20083610	20086122
chr1	178386616	178388395
chr5	52296213	52297957
chr6	30433704	30435101
chr18	701939	705044
chr1	160067605	160068765
chr1	160068795	160069702
chr18	1508162	1509889
chr1	179144152	179145239
chr1	160982594	160984022
chr17	5315781	5318333
chr5	52656878	52658669
chr8	55521265	55522823
chr2	159338447	159340257
chr8	24012858	24014867
chr2	121832076	121833894
chr8	24812521	24814833
chr8	55685151	55689834
chr8	56000301	56001759
chr12	77425332	77427878
chr9	93860691	93864220
chr9	34701156	34702852
chr12	77513250	77514325
chr12	77693444	77695554
chr12	78347096	78349090
chr9	94007769	94009018
chr9	94064755	94066785
chr8	25165386	25167018
chr8	25237312	25238787
chr20	36530944	36532085
chr20	36629848	36631141
chr2	128155042	128156533
chr11	108776133	108778689
chr11	108817692	108819542
chr8	25249759	25251804
chr2	128432269	128433762
chr11	109116701	109118548
chr11	109566275	109568178
chr18	53388385	53389710
chr8	25336426	25337785
chr8	26370609	26372613
chr21	40176922	40178700
chr11	110581874	110583836
chr6	38215971	38217982
chr6	38249997	38253432
chr20	36903604	36905522
chr20	37054180	37056886
chr12	64852345	64853789
chr19	53289232	53290719
chr10	103051188	103052778
chr14	102652212	102654597
chr12	123625725	123626939
chr18	55394063	55396900
chr18	55454924	55457660
chr2	219609503	219611428
chr2	219669908	219671566
chr19	54409724	54412544
chr2	219760732	219762486
chr18	56207780	56210495
chr18	56247587	56249519
chr15	67142965	67144258
chr4	7829243	7832949
chr4	7866499	7870761
chr20	4650788	4652218
chr20	4673317	4674723
chr20	4803303	4805185
chr8	145560597	145562566
chr20	8581631	8583959
chr7	139425724	139428564
chr7	139429027	139430324
chr3	45150482	45152798
chr3	45153328	45156742
chr19	33151444	33153795
chr6	149805544	149807178
chr20	62359087	62360575
chr12	31655335	31657114
chr14	68675915	68679353
chr12	31736730	31739151
chr11	59473373	59475328
chr7	139864511	139866103
chr9	116217013	116218880
chr9	116340342	116342526
chr9	116637784	116639513
chr14	69404190	69408040
chr21	16271712	16274096
chr21	16388031	16389984
chr9	117312956	117315735
chr6	150463130	150465280
chr6	150739436	150741115
chr6	150920459	150922358
chr12	31908400	31910826
chr12	31915975	31917003
chr18	2588494	2589902
chr18	2846067	2848057
chr17	5675697	5676819
chr10	75767435	75769038
chr10	75780233	75781802
chr18	3349937	3352000
chr1	161397088	161398779
chr1	161509463	161510587
chr1	161590946	161591992
chr1	161698768	161700913
chr1	161993136	161994383
chr10	76683186	76684976
chr1	162574012	162576424
chr10	77054278	77055711
chr1	162632533	162634143
chr1	162725850	162728027
chr9	36135807	36137352
chr2	128644607	128645816
chr2	130634096	130635894
chr9	37036118	37037598
chr8	28479245	28480181
chr20	39683018	39688762
chr9	37196989	37202165
chr8	29026457	29029721
chr8	29106823	29108245
chr12	124143887	124145126
chr12	124672535	124673825
chr2	220113223	220115337
chr2	220118207	220119628
chr2	220385546	220387502
chr2	220416476	220418072
chr2	220491703	220493228
chr14	103888710	103890334
chr14	104006374	104008053
chr12	125322332	125323957
chr12	32117412	32118877
chr12	32718769	32723362
chr11	63569836	63571414
chr12	45268614	45271289
chrX	48389349	48391073
chr22	37937464	37938737
chrX	48956597	48957306
chr3	152047730	152051101
chr22	38198009	38199483
chr22	38624042	38625686
chr20	39968228	39969935
chr2	132425093	132427749
chr2	132430048	132431685
chr12	66274573	66278342
chr12	66278893	66281511
chr12	68159266	68160703
chr12	68374542	68376762
chr12	68914551	68916947
chr12	68953336	68954892
chr6	122114623	122116638
chr6	125334921	125336258
chr6	125362130	125364703
chr12	125363642	125366298
chr19	12829157	12830845
chr12	127647459	127648522
chr7	7246852	7248747
chr18	28785921	28787796
chr6	31213462	31214861
chr18	29227225	29228753
chr18	29228780	29230868
chr19	48742895	48744001
chr19	48747478	48748576
chr19	48749199	48750775
chr7	12746282	12747828
chr18	29238059	29240660
chr11	63639273	63640705
chr11	63646647	63648190
chr5	126145028	126148544
chr5	130606062	130607167
chr5	130962526	130967602
chr5	131080688	131082412
chr5	131084311	131085953
chr5	131438546	131440375
chr16	3988684	3989878
chr8	74479561	74481566
chr22	38850720	38852354
chr3	156499054	156502874
chr12	98790773	98792023
chr3	156513038	156515250
chr3	156528595	156529871
chr11	121500105	121502175
chr11	121698852	121701650
chr11	121961878	121964068
chr3	156965187	156967461
chr2	12295006	12297257
chr2	175836319	175838606
chr2	176458914	176460581
chr22	39853175	39854649
chr8	77644722	77646353
chr8	77709702	77712066
chr11	121990627	121991776
chr2	19504601	19505750
chr3	158426718	158428162
chr18	74791661	74793708
chr18	74797116	74800235
chr10	112517792	112519900
chr10	115085921	115087038
chr10	115547940	115549620
chr10	116063747	116064689
chr10	116383137	116384529
chr10	118031487	118032991
chr16	74627677	74629489
chr16	74633858	74636167
chr16	74637231	74638534
chr16	74685988	74687748
chr19	7660408	7661633
chr17	60642924	60644531
chr5	149522356	149523598
chr5	169017410	169021796
chr19	13001817	13002603
chr6	128718575	128720662
chr17	61159799	61161258
chr5	169026252	169030292
chr17	61433126	61434746
chr5	169053152	169055366
chr5	169055566	169058827
chr5	169074297	169080190
chr5	169094893	169096883
chr6	128976463	128978260
chr17	61537401	61538801
chr17	61553640	61556668
chr6	108485908	108487990
chr6	130021731	130024594
chr19	8273518	8275094
chr19	8333059	8334730
chr5	169585306	169586763
chr5	169599380	169601724
chr5	169645356	169648150
chr5	170059787	170061515
chr5	170735603	170737206
chr6	108909485	108911754
chr10	4287724	4290174
chr5	150003748	150004971
chr14	90526252	90528024
chr19	13371284	13373416
chr7	13817941	13820044
chr5	150019418	150023198
chr19	8399409	8400788
chr19	8407439	8408798
chr12	118794022	118795729
chr14	90765443	90768922
chr18	29929546	29930440
chr18	29962288	29963975
chr7	16523858	16524787
chr12	120647716	120650020
chr14	91719206	91720546
chr14	92302249	92303840
chr14	92413349	92415035
chr19	49077272	49078665
chr12	120763314	120764250
chr6	161649121	161651228
chr7	16779200	16781994
chr11	85537741	85539461
chr19	42970590	42974859
chr6	168082645	168084942
chr19	44064380	44068802
chr3	185643908	185649515
chr2	224351243	224355041
chr2	226981601	226984976
chr18	55101687	55103295
chr3	192548044	192552897
chr3	194194135	194200150
chr3	194216704	194219594
chr4	89448125	89449982
chrX	149736206	149736863
chr20	49108514	49110434
chr20	49113051	49114079
chr4	89814108	89815494
chr3	15227417	15228458
chr4	90673792	90675512
chr20	49340577	49343320
chr4	95182443	95184350
chr4	95409661	95411301
chr4	95427932	95430061
chrX	152908804	152910590
chr17	39703455	39705932
chr5	133435708	133436921
chr14	51999168	52002041
chr3	16108822	16110203
chr17	39834426	39836270
chr14	52372098	52373113
chr14	52545426	52549282
chr14	52577371	52579234
chr3	159553743	159556516
chr12	101321181	101322654
chr3	159578079	159580058
chr22	40923642	40924728
chr22	40998739	40999868
chr11	121992060	121995603
chr2	176970948	176973034
chr8	79467384	79469728
chr8	90848944	90850303
chr7	73261550	73263288
chr12	102284773	102286114
chr12	102288221	102289715
chr2	192350791	192353244
chr2	177042283	177043691
chr2	177446812	177449777
chr8	92033959	92036042
chr2	28453807	28455326
chr7	87229333	87230803
chr2	192764008	192765404
chr12	103888614	103890108
chr12	104198653	104199946
chr2	28609309	28610837
chr2	197030705	197033383
chr8	94833182	94838458
chr8	94841165	94843719
chr11	122673432	122675238
chr11	122854622	122855985
chr11	122953470	122955433
chr5	784367	785269
chr5	1004546	1005798
chr16	74901372	74903692
chr2	197465968	197467310
chr8	94867561	94871792
chr8	94871817	94874062
chr2	28871780	28873312
chr2	28903294	28904811
chr3	195905409	195907760
chr3	195934610	195935754
chr5	1787542	1796045
chr3	196411372	196412491
chr5	6731423	6733851
chr3	196498917	196502342
chr3	196505118	196507309
chr3	196653812	196655678
chr16	75355890	75358652
chr5	10228646	10230424
chr15	52170584	52171641
chr3	197205333	197208097
chr5	170845670	170846768
chr10	4291572	4292745
chr5	171379792	171382821
chr5	171411790	171413230
chr5	171559425	171561385
chr6	130754734	130756655
chr17	49027071	49028548
chr17	49327511	49329497
chr5	150442197	150443979
chr11	10756695	10758042
chr6	130945098	130948258
chr10	4767796	4768868
chr17	54832967	54834783
chr11	11642726	11644423
chr5	172187257	172188600
chr10	22003284	22005868
chr10	5630584	5634051
chr10	96943016	96944175
chr10	97020060	97021607
chr10	97050180	97051386
chr11	12019416	12020959
chr11	12087269	12089834
chr17	63022824	63024207
chr1	913042	914185
chr6	33128755	33130227
chr18	33933610	33936316
chr6	33227687	33229549
chr11	12100732	12102490
chr10	5902521	5905271
chr6	170598922	170601327
chr6	170604154	170605658
chr11	85883743	85886917
chr6	170712724	170715837
chr7	510865	512356
chr19	49429418	49431416
chr19	49436124	49437395
chr10	98134560	98135805
chr10	98272835	98274493
chr7	22142706	22143565
chr7	948092	949782
chr7	975926	976974
chr11	69518570	69519968
chr10	98977088	98978797
chr18	43372133	43374227
chr19	45204952	45206866
chr7	1196094	1197183
chr15	52154875	52161554
chr1	32929772	32931524
chr2	239077467	239079866
chr6	49523377	49525928
chr6	53847298	53850740
chr6	56234641	56237016
chr19	585815	589921
chr16	89334939	89337274
chr11	319082	321164
chr5	133472920	133475071
chr14	53368982	53370346
chr1	54204286	54205873
chr16	5007372	5008301
chr14	53772857	53773793
chr14	53857391	53859942
chr14	55283968	55287220
chr14	55335965	55337771
chr17	40287015	40288537
chr6	138172342	138175067
chr5	133810844	133812195
chr5	133821922	133823708
chr2	62951370	62953877
chr16	8953625	8954730
chr4	102046083	102047479
chr4	102047588	102049515
chr1	224819255	224821743
chr1	224822317	224823788
chr5	133851210	133852463
chr2	63925311	63927074
chr19	18117518	18119648
chr19	18156174	18157754
chr7	90284220	90285901
chr12	105720208	105721350
chr2	197687916	197688817
chr8	94909820	94911852
chr8	94938613	94940310
chr8	94940554	94942164
chr12	106682211	106683398
chr11	123131564	123132662
chr11	123307763	123311690
chr11	123311745	123313815
chr6	9765873	9767842
chr8	94942303	94944282
chr6	10594887	10597650
chr5	19987676	19988994
chr5	20678324	20680056
chr7	92222902	92226946
chr8	94954889	94957120
chr5	32805622	32807156
chr5	32984954	32986199
chr6	11701204	11704111
chr6	11753875	11756462
chr16	89489041	89490362
chr5	33444041	33446216
chr17	76768310	76769799
chr16	89540190	89541877
chr5	34597728	34599579
chr5	34659068	34662511
chr5	34682552	34683973
chr15	52333570	52335565
chr5	12566065	12567570
chr15	52788240	52789832
chr15	55571207	55572681
chr4	469613	471344
chr4	569211	570822
chr16	81812278	81813701
chr11	12177274	12180041
chr10	22893375	22894969
chr17	63132583	63134248
chr11	12240303	12242547
chr10	7352124	7355015
chr1	1136247	1137302
chr11	12709804	12711303
chr10	24891490	24893137
chr10	24932113	24934344
chr11	12753025	12754763
chr11	12829759	12831239
chr11	12835612	12837238
chr1	1534736	1536162
chr4	25318403	25324333
chr3	52499237	52500337
chr1	1949758	1951268
chr4	25653336	25654713
chr1	1975811	1976707
chr10	25245382	25248471
chr3	53229611	53231369
chr10	25369021	25370767
chr19	49663736	49666177
chr19	49906453	49907954
chr4	41135173	41137396
chr19	49963901	49964910
chr18	44298455	44299694
chr4	32023226	32024889
chr4	32141584	32143287
chr10	79657550	79660027
chr11	86884143	86885270
chr11	88131526	88132422
chr10	79784492	79787076
chr19	50030537	50032143
chr11	72150484	72151864
chr18	45533895	45535556
chr18	45687204	45688771
chr11	91604163	91606061
chr10	101088479	101089727
chr11	73280727	73282310
chr10	81025202	81027421
chr10	81076874	81078324
chr11	92752473	92755108
chr10	81203761	81206565
chr10	81740929	81742403
chr11	93466326	93467269
chr11	73989002	73990873
chr11	94507018	94508701
chr10	101718906	101719685
chr10	101746788	101748471
chr10	101748790	101750563
chr4	129306544	129309047
chr12	50961533	50964576
chr12	51762466	51764936
chr1	243409964	243415854
chr15	70783810	70788619
chr15	74482861	74497019
chr2	106003384	106006425
chr17	47464997	47468770
chr17	48147902	48152545
chr17	48636680	48639162
chr11	12706115	12708987
chr1	226004672	226006130
chr1	59049636	59050981
chr7	129077930	129080658
chr1	6305527	6306989
chr19	18318622	18319594
chr19	18324957	18326414
chr1	6319688	6321418
chr1	227975308	227976987
chr1	228121498	228123806
chr1	228133231	228136682
chr6	143153516	143154989
chr2	65458603	65459836
chr1	60061902	60063011
chr7	129492507	129495157
chr1	228565333	228566758
chr1	228650788	228652274
chr19	18479677	18481122
chr6	143191732	143194573
chr1	60172392	60173633
chr12	26120294	26125389
chr12	26161536	26164921
chr6	13911538	13915699
chr5	34693758	34697155
chr7	92414527	92415955
chr11	133893344	133895779
chr11	133903209	133904802
chr11	133915436	133918547
chr11	133919979	133921045
chr17	77964928	77966625
chr16	89942124	89943202
chr2	36805330	36807490
chr12	290969	292207
chr16	90113146	90114327
chr5	35248825	35250117
chr5	35851607	35853086
chr12	639166	643287
chr5	35858755	35860602
chr5	35882974	35885463
chr12	956315	958738
chr12	965785	968029
chr12	1154694	1156636
chr5	36657322	36658897
chr12	1325190	1328194
chr17	78449671	78451493
chr17	78753713	78755331
chr6	14709336	14714347
chr6	14876838	14878598
chr4	917994	919229
chr6	15131491	15134969
chr15	57883464	57884704
chr1	32665260	32666900
chr1	32985980	32986993
chr1	33226558	33228031
chr1	33468285	33473683
chr1	33844995	33846741
chr1	33847159	33851486
chr1	33851978	33854057
chr22	25796406	25797648
chr9	140771513	140773087
chr1	35394350	35395851
chr3	98846965	98849100
chr4	41913831	41916377
chr4	37649477	37650643
chr15	90937327	90938538
chr4	38190051	38193125
chr3	101655395	101656505
chr15	79102988	79104698
chr3	58372238	58375465
chr3	58455470	58458688
chr3	106934963	106936375
chr3	58570190	58571829
chr10	102118247	102120726
chr4	39610161	39612037
chr4	139156361	139158074
chr15	93473025	93474985
chr15	80470907	80472520
chr15	81384156	81385688
chr16	27335144	27340692
chr4	140933175	140934736
chr4	140999035	141000433
chr16	28197503	28199699
chr15	33394985	33398591
chr16	57047040	57049240
chr16	29040097	29041388
chr3	185498987	185501604
chr16	57347797	57351611
chr4	143337672	143338696
chr3	185677157	185678706
chr12	58129136	58133314
chr10	17042899	17046884
chr3	98551060	98553048
chr3	98558014	98560892
chr3	98563194	98567850
chr3	98570154	98575769
chr3	98586847	98592252
chr1	6803186	6804435
chr1	7050888	7052302
chr1	63577038	63578718
chr2	68270618	68271923
chr11	46316126	46317910
chr9	100984591	100986306
chr12	26470270	26473295
chr12	26521683	26523601
chr2	69162957	69164429
chr2	69308913	69310846
chr7	130844201	130845229
chr11	46574577	46576912
chr3	32290076	32291374
chr19	18900170	18901590
chr12	27472064	27473629
chr12	27490218	27492339
chr5	37839419	37841050
chr1	154965355	154966471
chr6	16215256	16216862
chr1	155050573	155054276
chr6	16238200	16239448
chr5	38258076	38259725
chr5	38738542	38739769
chr5	38808774	38810924
chr5	38826865	38828838
chr6	16635529	16637222
chr6	16667559	16671182
chr17	1263511	1264516
chr17	1293754	1295979
chr5	38865265	38868024
chr5	39092365	39093666
chr5	39100393	39103400
chr5	39398801	39400460
chr10	70974205	70979132
chr22	27109380	27110846
chr22	29058118	29059420
chr2	235271322	235273223
chr2	235276318	235278410
chrX	13002536	13003911
chrX	13127907	13129777
chrX	14082655	14084095
chrX	14981522	14982997
chr13	39375968	39379823
chr13	39394746	39398043
chr15	83775567	83776615
chr20	31169887	31173697
chr20	31339676	31342360
chr8	19220535	19221802
chr8	19394145	19395474
chr8	19498980	19499793
chr20	32010242	32012036
chr9	20315147	20316770
chr20	32450232	32451421
chr2	111874719	111876060
chr1	90190104	90191503
chr1	16696899	16698808
chr1	16700396	16701314
chr1	91439227	91440867
chr1	17198652	17199530
chr1	92196489	92198986
chr1	17330305	17331266
chr1	17342290	17343360
chr2	134574666	134577549
chr2	136873714	136877730
chr2	138862953	138865771
chr2	139029430	139035050
chr6	134361480	134363325
chr10	30072370	30074833
chr4	56619942	56622497
chr15	101261613	101263468
chr17	71160317	71164202
chr10	32979972	32982110
chr10	33422401	33424204
chr10	33620993	33625111
chr3	130567327	130571876
chr11	118870585	118872542
chr10	53638139	53639970
chr17	76135834	76138753
chr2	69981532	69983932
chr2	69996064	69998784
chr19	19335440	19336669
chr2	70160639	70162115
chr11	47376211	47377483
chr11	47498203	47500852
chr19	19477158	19478039
chr12	29394345	29396561
chr11	57225540	57229022
chr11	57281964	57283986
chr12	30179448	30180891
chr10	71167475	71168640
chr17	1928045	1929779
chr10	72026226	72028055
chr10	72592013	72594042
chr10	73785905	73788827
chr2	238199372	238201077
chrX	15964570	15966761
chrX	16006704	16008348
chr13	40105765	40106675
chr2	238874491	238875493
chr13	42030882	42032323
chrX	16964688	16965743
chrX	18442414	18443573
chrX	18443591	18444554
chr8	131335657	131337102
chr8	131661161	131664060
chr8	131684109	131686298
chr8	22035451	22037119
chr8	22184224	22185022
chr20	32975817	32979406
chr8	22215559	22217342
chr20	33477646	33480972
chr2	112830931	112834878
chr9	21986599	21988186
chr9	21990802	21992053
chr13	111617770	111618885
chr20	33683380	33685043
chr13	113547669	113549634
chr1	19990920	19992106
chr1	20929881	20931592
chr9	127927741	127929211
chr21	34397429	34398838
chr21	34574155	34578156
chr21	34782748	34784356
chr21	34951011	34952161
chr21	35401911	35403147
chr14	92977242	92978639
chr21	35923821	35928106
chr1	179279232	179280695
chr2	11074112	11077596
chr17	16419417	16420702
chr18	24442894	24443975
chr1	181109984	181111938
chr18	25694523	25696005
chr6	16316663	16321421
chr17	17051877	17052994
chr1	183008450	183010126
chr1	183576918	183578732
chr7	75637372	75640171
chr5	39755021	39757895
chr10	75770841	75773099
chr4	77921851	77924863
chr4	80858290	80859022
chr17	29814071	29815805
chr5	110724378	110725837
chr16	1592541	1594215
chr4	81199391	81202507
chr5	114795704	114798550
chr4	81314009	81315507
chr4	81951056	81952726
chr10	74225178	74227267
chr11	111410250	111412574
chr12	86020189	86021497
chr12	88635724	88636954
chr1	156829615	156831135
chrX	43930183	43933042
chr12	89529144	89531071
chr17	69184828	69186282
chr5	179757262	179759584
chr22	31639073	31641392
chr5	179760409	179762163
chr5	180478875	180480984
chr5	180541707	180542910
chr5	180559641	180561678
chr22	32445654	32448050
chr22	32599772	32601853
chrX	46303000	46304601
chr5	180661749	180663863
chr5	180677428	180679995
chr6	422023	424430
chr17	70992446	70995924
chr17	71224333	71226729
chr11	102307492	102309122
chr10	104069685	104073583
chr11	102449924	102452113
chr22	35822129	35823422
chr22	35935805	35937404
chrX	46524180	46525981
chr13	45329726	45331413
chr10	32969271	32971448
chr10	104560854	104564063
chr8	140717423	140718865
chr13	45903270	45905030
chr13	46056302	46057658
chr13	46074351	46076073
chr13	47241723	47242871
[truncated: 368 more rows]

## Sheet: Fig 2A_WT_KO_Overlapped_H3K27Ac
chr	start	end
chr16	31275421	31278276
chr5	320685	322700
chr5	441900	444250
chr11	125771942	125773377
chr11	125931597	125933997
chr5	471389	474376
chr8	131010981	131013372
chr11	126080366	126082563
chr16	31414400	31416730
chr8	131026658	131029639
chr16	31453704	31455064
chr11	126137253	126139878
chr8	131053610	131055693
chr11	126152544	126153952
chr2	36606223	36609877
chr7	128116168	128117110
chr17	45939542	45941211
chr17	45971624	45975559
chr1	70031919	70035551
chr1	70670323	70672736
chr17	46017547	46020597
chr1	70685619	70688387
chr1	70818423	70822307
chr1	70874444	70878712
chr3	27501963	27514053
chr3	27562362	27567486
chr14	50436571	50443672
chr14	50463846	50472820
chr3	29321715	29328849
chr3	30383004	30386490
chr3	30386775	30392295
chr7	128170812	128172918
chr7	128377741	128380682
chr7	128430643	128432317
chr7	128466522	128469141
chr7	128469165	128474724
chr7	128502076	128504086
chr7	128693005	128696542
chr7	128827680	128829762
chr7	128863525	128866428
chr14	50994544	51000242
chr3	32007983	32011801
chr14	52012744	52016217
chr7	151212793	151219597
chr7	151324935	151330467
chr2	55318916	55328269
chr2	208656811	208657840
chr2	208889428	208891289
chr2	209116937	209121107
chr2	209127933	209132931
chr8	131073793	131075565
chr11	126172587	126175252
chr2	210287962	210290149
chr2	210798084	210799533
chr2	55332528	55344936
chr7	151439460	151445288
chr7	152159958	152162702
chr7	155020024	155023804
chr7	155742159	155748193
chr11	27717509	27724310
chr2	61988854	61992938
chr11	126222288	126224165
chr2	210866130	210868537
chr11	126224220	126226973
chr8	131274200	131278868
chr11	127921861	127924087
chr7	129073190	129075383
chr7	129141528	129142946
chr7	129250233	129252990
chr7	129304160	129305856
chr7	157090029	157098055
chr11	27882324	27885069
chr7	157128698	157135018
chr11	27929880	27936416
chr7	157137701	157140705
chr12	14921549	14930884
chr11	28126659	28133579
chr12	15814583	15816825
chr2	64924396	64927386
chr11	33390379	33402610
chr7	129418602	129421685
chr7	129464195	129466456
chr2	211032831	211037836
chr2	211340183	211342622
chr2	213401717	213404199
chr8	131368622	131371906
chr2	214014597	214017853
chr11	33464848	33469108
chr11	33705732	33729399
chr12	25609392	25613525
chr17	33406806	33418006
chr17	33913299	33917957
chr5	139415118	139424174
chr17	35205135	35209507
chr8	131452689	131458304
chr11	128041434	128053616
chr8	131538891	131541591
chr2	36702936	36707661
chr7	129483118	129487934
chr7	129588568	129593620
chr1	44171043	44178779
chr1	203856132	203861298
chr17	36829725	36831938
chr17	36902252	36909909
chr1	204377263	204382006
chr17	37308167	37312565
chr1	45203145	45207851
chr1	205260395	205271879
chr17	37641312	37646091
chr1	45767993	45773117
chr7	129608439	129611177
chr7	129648190	129651169
chr7	129690115	129692157
chr7	129708992	129711454
chr7	129844121	129846207
chr2	214148087	214150200
chr11	128075436	128083491
chr2	216175276	216178539
chr2	216299899	216302895
chr1	205282167	205291680
chr1	46356752	46359434
chr1	46394097	46396669
chr1	209820035	209832635
chr1	46711915	46715487
chr1	210566213	210568381
chr1	211209249	211211405
chr1	51438358	51446058
chr20	52364432	52377278
chr20	52383511	52394870
chr11	128104028	128107641
chr2	36773941	36776963
chr2	216528137	216531169
chr2	216845646	216848808
chr2	216868707	216872309
chr2	216876574	216879192
chr2	216945701	216947688
chr2	216972927	216976225
chr20	52506286	52526486
chr20	52526516	52536015
chr20	52539263	52545042
chr14	55030940	55038328
chr14	55103007	55106630
chr14	56065647	56069886
chr14	58762918	58767302
chr2	216978882	216980541
chr11	128317873	128319939
chr11	128336161	128339052
chr11	128360689	128363920
chr2	36821831	36826478
chr2	36875799	36879812
chr2	37114992	37119011
chr2	37191656	37195441
chr2	37310552	37312585
chr3	44924734	44928818
chr3	45122535	45129362
chr14	60555711	60563051
chr7	158609894	158616554
chr6	167138704	167141789
chr6	167146898	167154634
chr6	168255568	168259827
chr2	65801888	65806128
chr19	19029074	19031607
chr2	37382523	37385196
chr11	128452359	128453454
chr11	128760035	128761575
chr11	128774111	128776828
chr11	129093854	129096474
chr11	129147807	129151225
chr8	99836416	99839325
chr8	99952674	99958411
chr2	175350543	175353190
chr2	175411090	175412855
chr2	175546147	175548536
chr2	175869017	175870822
chr8	100023379	100027379
chr2	176030640	176034447
chr8	100903890	100906982
chr2	176045060	176047381
chr17	65239688	65243435
chr17	65359805	65364073
chr6	12403118	12405205
chr6	12956849	12958946
chr6	13327626	13329988
chr6	13485537	13488762
chr6	13573417	13576512
chr6	13613825	13617972
chr2	176121328	176122606
chr2	176569302	176569899
chr8	101161430	101163985
chr8	101169613	101171750
chr8	101224651	101226300
chr8	101319998	101323782
chr2	176865726	176868045
chr2	176943736	176945938
chr2	176956947	176959069
chr19	14682000	14683798
chr19	14799125	14801665
chr19	15217052	15219971
chr19	15234594	15237869
chr10	13140759	13143657
chr10	13203448	13204656
chr19	15333330	15335236
chr19	15440595	15444224
chr2	176961682	176963076
chr2	176986266	176988771
chr8	101570743	101572932
chr2	176993652	176996340
chr8	101679037	101681124
chr2	176999934	177002307
chr2	177004635	177006105
chr8	101730748	101735867
chr8	101799631	101803133
chr8	101858787	101860787
chr19	15487491	15492674
chr10	13387840	13391960
chr10	13569829	13571859
chr10	13628336	13629792
chr10	13754111	13755804
chr17	65395761	65400144
chr17	65410666	65422362
chr8	101911089	101914320
chr8	101919785	101922039
chr12	93984584	93985896
chr12	94070111	94072938
chr12	94135440	94136903
chr12	94177336	94181365
chr12	94494797	94496674
chr2	177052267	177054010
chr2	177133192	177135267
chr2	177501715	177503584
chr1	910629	912501
chr1	932949	938127
chr1	946951	951302
chr1	954079	957737
chr1	975446	976524
chr19	15528306	15531029
chr1	993857	996363
chr19	15541935	15545095
chr1	997469	1000370
chr8	101959415	101967068
chr2	178075235	178080589
chr8	102037448	102040427
chr11	102960956	102963890
chr11	102978986	102981725
chr8	102137049	102140421
chr11	104033751	104035769
chr8	102165261	102168832
chr11	104836712	104840867
chr19	15559309	15561655
chr1	1003312	1006376
chr19	16186320	16192385
chr1	1014660	1016167
chr19	16221227	16223787
chr10	13880938	13882940
chr19	16270543	16274967
chr19	16292824	16294239
chr19	16295402	16297300
chr10	13906347	13909607
chr8	102169239	102172975
chr12	94852545	94855423
chr12	95007782	95011725
chr12	95014282	95017554
chr2	178118453	178123022
chr2	178256122	178258767
chr2	178416537	178419068
chr8	102214717	102219755
chr19	16306671	16309918
chr10	13921787	13928711
chr10	13930896	13937679
chr1	1050324	1052591
chr1	1165617	1168776
chr1	1207355	1210511
chr1	1259221	1261727
chr2	178482584	178484766
chr8	102299390	102301452
chr11	105479941	105482187
chr11	105589069	105591452
chr2	178976512	178978169
chr2	179058145	179061455
chr11	105830842	105832024
chr8	103248662	103253161
chr8	103421781	103426936
chr11	105946399	105950076
chr10	14048776	14053586
chr10	14878904	14881968
chr10	14918683	14922621
chr10	14994473	14997731
chr10	15000757	15002856
chr10	15130104	15131366
chr10	15138283	15141596
chr10	15208686	15210929
chr1	1277644	1285511
chr8	103540015	103541967
chr12	95035808	95040340
chr12	95040393	95044952
chr12	95266546	95268292
chr12	95396277	95398800
chr12	95465534	95468155
chr12	95495263	95499460
chr12	95507325	95514066
chr2	179068659	179072582
chr1	1290296	1297905
chr1	1333031	1336971
chr1	1340668	1344023
chr1	1362465	1364264
chr10	15366601	15369496
chr1	1405743	1407326
chr1	1446106	1447703
chr2	179101041	179104334
chr2	179106146	179107709
chr2	179277334	179280297
chr8	103663216	103671264
chr2	179302303	179304649
chr2	179314276	179318054
chr8	103704211	103705798
chr11	106268184	106271592
chr11	106353282	106355121
chr8	103749409	103752211
chr1	1508457	1512072
chr1	1549419	1552379
chr1	1590233	1591018
chr10	15411465	15413877
chr10	15901584	15903456
chr10	16477633	16484490
chr10	16858181	16860978
chr10	17027277	17030557
chr1	1623925	1624791
chr1	1655534	1656268
chr11	106887748	106889806
chr11	107327561	107329656
chr12	95562261	95564446
chr12	95575914	95578004
chr12	95865981	95869603
chr12	95941115	95943507
chr12	96183630	96185179
chr2	179387341	179388923
chr2	180128191	180130456
chr1	1708180	1711563
chr1	1818474	1824363
chr1	1839437	1842000
chr1	1849542	1851598
chr10	17047044	17052934
chr1	2120332	2122094
chr1	2124906	2127836
chr19	53836203	53837620
chr19	53868339	53869898
chr19	53897579	53899375
chr19	54023254	54025253
chr10	99159317	99161938
chr19	54040077	54042379
chr19	54047922	54049484
chr10	99204646	99207079
chr10	99257062	99260283
chr10	99298028	99304961
chr18	65184118	65185268
chr18	66381075	66383451
chr18	67066133	67069058
chr18	67454444	67456413
chr18	67710047	67714543
chr18	67872036	67875055
chr11	86341071	86345882
chr19	54367737	54373540
chr19	54382109	54383546
chr19	54384205	54386181
chr19	54463143	54465740
chr10	99333422	99336317
chr10	99355265	99358224
chr10	99392243	99394352
chr10	99399235	99401864
chr10	99407091	99411246
chr18	67955180	67959032
chr18	68003271	68005497
chr18	68024094	68026885
chr18	68039002	68042284
chr11	86379471	86386368
chr11	86404143	86408761
chr10	99443088	99448786
chr10	99472656	99475992
chr10	99495964	99498201
chr10	99893697	99895788
chr10	100205710	100207680
chr10	101189067	101191916
chr10	101378397	101383220
chr10	101418278	101420450
chr11	86428469	86433605
chr11	86445967	86458689
chr10	101490560	101494126
chr10	101519561	101521491
chr10	101535165	101546323
chr10	101664618	101669528
chr10	101671452	101674721
chr11	86626676	86628237
chr11	86746686	86750162
chr11	87907145	87909341
chr11	88068460	88072381
chr10	101714645	101717723
chr11	88286290	88290189
chr11	89867016	89868755
chr5	33146449	33149573
chr5	33271748	33273155
chr5	34006982	34009702
chr5	34607012	34612056
chr4	2756338	2759392
chr4	2765310	2766735
chr4	2819164	2820903
chr4	2844423	2847436
chr4	2934136	2940291
chr4	2963001	2966450
chr5	34654851	34658938
chr5	34837839	34840470
chr5	34913696	34919600
chr4	3074614	3078171
chr4	3292593	3296937
chr4	3437690	3440296
chr4	3533071	3534825
chr4	4248973	4251270
chr4	4290350	4293177
chr16	71321703	71324607
chr5	34922578	34927191
chr5	34927696	34932109
chr16	71516873	71519432
chr16	71598003	71600113
chr17	34947531	34949378
chr17	34956978	34959801
chr5	139486195	139489172
chr5	139492046	139495078
chr5	139535832	139537700
chr5	139553793	139556503
chr17	35274947	35281867
chr5	139627933	139633900
chr17	35291506	35295143
chr5	139639853	139642347
chr17	35304460	35307884
chr5	139681450	139684063
chr17	35654553	35659154
chr5	139689337	139693127
chr10	128085360	128088268
chr10	128146810	128150316
chr10	128592480	128595582
chr10	128944797	128949271
chr10	128993426	128996065
chr19	5717059	5722431
chr19	5789768	5792150
chr19	5803445	5806251
chr5	139723801	139727359
chr5	139778839	139783106
chr17	35713556	35717595
chr17	35765472	35768824
chr17	35807222	35808603
chr17	35847566	35852807
chr5	139934936	139938356
chr17	35967981	35970795
chr5	139942701	139946001
chr17	36002561	36004272
chr19	5826165	5829716
chr1	235605593	235607155
chr19	5902637	5905742
chr1	235666164	235669474
chr1	235812176	235814016
chr19	5976695	5979429
chr1	236028950	236031856
chr1	236070771	236078815
chr10	129921875	129925956
chr5	140018039	140020330
chr5	140025948	140028571
chr17	36411791	36412867
chr5	140043411	140045857
chr5	140069753	140072615
chr5	140079320	140081005
chr5	140089103	140091567
chr5	140097416	140100537
chr1	203480455	203483957
chr10	131907087	131910616
chr19	6108373	6112081
chr19	6198761	6199690
chr19	6199756	6200682
chr19	6278517	6280912
chr1	236079313	236082902
chr19	6360030	6362977
chr1	236134351	236136297
chr19	6371641	6375299
chr1	236161639	236164246
chr1	203594464	203598291
chr1	203631272	203634071
chr1	203641466	203646011
chr1	203661183	203663187
chr1	203763866	203768127
chr17	36506556	36509138
chr17	36583573	36586137
chr19	6391889	6394606
chr1	236226745	236229242
chr19	6422369	6426972
chr1	236304564	236306771
chr1	236557651	236559592
chr10	133794203	133796635
chr10	134132333	134134761
chr17	36620403	36622454
chr5	140529145	140531272
chr1	44286407	44289301
chr1	44299308	44302888
chr5	140698339	140701569
chr5	140722365	140724776
chr1	44386588	44388400
chr1	203829708	203832175
chr10	134142061	134146652
chr10	134208876	134212474
chr1	236766363	236769149
chr1	236848986	236851203
chr1	236957431	236960078
chr1	238035125	238037862
chr1	238647333	238650019
chr1	239571323	239572678
chr1	239977131	239978932
chr1	203874449	203877454
chr17	36713384	36716910
chr17	36761292	36763078
chr17	36856658	36859802
chr5	140867193	140869621
chr17	36859949	36863341
chr1	44394129	44399479
chr17	36885129	36888043
chr10	134262461	134264696
chr10	134330186	134332083
chr1	241519733	241520987
chr1	241681522	241683764
chr10	134496668	134502051
chr10	134587312	134591832
chr10	134600459	134602519
chr10	135070444	135073963
chr10	135074111	135076793
chr5	140898811	140903342
chr1	44411234	44413922
chr1	44435377	44436692
chr1	44439364	44442020
chr5	140943232	140944737
chr1	44443500	44446391
chr5	140996990	140999686
chr1	241802314	241804630
chr1	242010012	242012776
chr1	242687001	242689133
chr1	243416170	243421412
chr1	243425778	243429425
chr10	135105992	135107678
chr10	135120568	135123609
chr10	135131729	135133340
chr10	135170404	135172188
chr1	44455947	44458773
chr5	141015166	141017957
chr1	44494537	44497633
chr5	141059248	141062814
chr1	204026074	204027831
chr1	204041624	204044638
chr1	204072682	204074383
chr1	204120342	204122398
chr17	36954171	36957176
chr10	135185783	135188020
chr10	135191045	135193191
chr10	135206527	135208955
chr11	189244	190476
chr1	243429445	243434647
chr11	205966	210959
chr11	235121	238529
chr11	287992	290105
chr11	354857	356547
chr1	244011939	244015463
chr17	36979575	36983313
chr17	37006834	37011991
chr17	37018855	37021870
chr17	37022642	37032696
chr1	44677687	44679951
chr5	141227922	141231455
chr17	37033106	37038680
chr1	44792301	44795188
chr17	37038695	37040817
chr1	44819813	44822027
chr1	244325549	244329780
chr4	56410773	56415579
chr4	56719102	56721051
chr4	56813102	56817835
chr4	56914496	56916830
chr4	57251762	57255170
chr4	57299220	57304536
chr4	57330762	57335146
chr4	57622878	57624899
chr4	57665671	57666744
chr4	57773195	57777122
chr4	57842086	57847181
chr4	58029238	58030811
chr4	60418266	60419871
chr15	73924483	73927217
chr4	66533470	66537054
chr15	73975540	73979578
chr15	73987914	73990247
chr4	67429790	67432394
chr16	22382937	22386992
chr16	22447994	22449141
chr16	23159376	23161780
chr16	23463200	23465249
chr16	23520659	23522606
chr16	23548132	23551838
chr16	23567336	23570941
chr17	46044428	46046751
chr17	46047112	46050842
chr1	71545679	71548026
chr17	46078448	46083219
chr1	72746434	72751861
chr1	74662918	74664985
chr17	46102633	46104639
chr17	46123052	46134599
chr1	75197934	75200677
chr17	46174827	46180871
chr1	76137977	76139361
chr1	76188391	76192331
chr16	23606321	23609132
chr16	23651143	23654303
chr16	23688748	23693365
chr16	24549811	24553525
chr16	24656695	24659224
chr16	24679048	24683090
chr1	76250289	76257170
chr1	76429309	76431129
chr1	76539268	76541333
chr1	77332679	77334592
chr1	8186665	8188389
chr1	8207224	8208771
chr1	8212828	8217571
chr1	77683732	77686040
chr1	77747048	77748801
chr1	77786692	77789189
chr1	78146467	78150671
chr1	78223805	78226314
chr1	78244225	78246324
chr1	78440160	78447189
chr1	78468294	78472735
chr1	78956065	78958379
chr1	79297177	79299294
chr1	82264442	82270751
chr1	83030068	83031772
chr1	84463800	84466408
chr1	8297468	8300752
chr1	8318642	8320445
chr1	8370769	8376412
chr1	8377307	8378857
chr1	8453752	8458826
chr1	84542541	84544983
chr1	84830886	84832633
chr1	84944009	84946267
chr1	8481599	8485309
chr1	8585015	8586734
chr1	8720128	8724395
chr1	8760725	8764223
chr1	8771912	8773425
chr1	8799226	8801576
chr1	8875812	8879185
chr1	8917129	8919983
chr1	8922055	8942195
chr1	8948924	8952772
chr1	9001018	9004131
chr1	9044957	9048571
chr1	9126334	9128214
chr1	9187380	9190348
chr1	9222760	9225650
chr1	9293066	9296390
chr1	9338655	9343170
chr1	9351841	9355905
chr1	9359657	9361280
chr1	9362337	9363628
chr1	9375411	9376665
chr1	9472518	9474252
chr1	9488304	9490196
chr1	9554850	9556059
chr1	9598377	9602868
chr2	68223642	68226580
chr19	19495098	19497985
chr7	850873	858591
chr19	19568508	19576019
chr2	69867963	69874183
chr8	8859583	8865962
chr7	1125427	1129157
chr2	70311800	70317602
chr8	10006652	10012034
chr11	129243744	129247102
chr11	129683239	129684768
chr11	129764401	129766613
chr11	129870240	129875875
chr11	129901775	129903996
chr11	129905334	129909368
chr11	129910506	129913103
chr11	129938312	129942567
chr1	9745778	9751405
chr1	9777231	9780691
chr21	32665166	32667641
chr21	32708450	32709902
chr21	32715215	32717224
chr9	131395958	131399783
chr11	34995653	35002760
chr7	1542646	1547608
chr12	27481606	27490057
chr2	70483775	70486215
chr11	35018226	35022736
chr11	35026460	35036498
chr12	27723140	27731447
chr11	130183152	130185870
chr11	130785576	130787010
chr6	35994815	35997774
chr6	36163564	36166280
chr6	36389962	36392088
chr6	36407935	36412863
chr6	36513517	36516199
chr6	36559069	36567366
chr12	27972776	27978253
chr11	35233504	35242188
chr12	31648470	31652711
chr11	43700921	43704362
chr5	141692094	141709680
chr5	141732243	141746255
chr5	141849044	141855797
chr5	142198769	142209813
chr5	93446273	93448484
chr5	93952810	93955593
chr5	94619361	94621405
chr5	94889519	94892444
chr5	94925998	94928672
chr6	36722646	36724863
chr6	36807015	36808349
chr6	36841210	36844580
chr6	36852901	36854534
chr4	138973939	138976427
chr16	3183762	3186433
chr4	139933327	139942655
chr16	3198959	3203512
chr16	3223142	3226122
chr16	3232416	3235355
chr4	141013243	141027275
chr16	4337967	4341350
chr4	141444334	141446402
chr16	4346999	4351629
chr6	36952221	36955523
chr6	37026251	37028504
chr5	94981826	94984038
chr5	95065562	95068275
chr5	95156687	95160943
chr5	95169612	95171770
chr5	95293682	95299402
chr4	142252620	142253917
chr5	148204804	148209725
chr16	4355860	4360565
chr17	40476338	40478714
chr16	4523517	4529757
chr4	143319581	143331031
chr17	40539037	40542263
chr16	4663185	4667621
chr6	37069487	37072773
chr6	37101264	37107351
chr6	37189289	37191690
chr6	37206675	37208663
chr6	37209526	37211993
chr6	37224862	37226706
chr16	4742687	4745201
chr16	4895884	4904186
chr17	40826976	40833133
chr1	214739829	214746124
chr1	215739862	215744159
chr1	59279631	59284563
chr1	59366772	59377899
chr6	37320994	37322899
chr17	8063927	8068463
chr17	8088550	8094614
chr17	8094703	8097047
chr17	8102578	8105024
chr5	95359717	95363168
chr17	8111916	8117012
chr1	220265430	220268624
chr3	45129671	45136624
chr9	127146252	127165009
chr3	45158838	45190009
chr3	45205276	45214327
chr9	127171131	127178503
chr3	45220743	45226521
chr17	8148729	8154280
chr5	95949465	95951405
chr5	95995627	95999609
chr18	9073157	9074342
chr18	9100733	9105013
chr18	9115986	9119867
chr18	9135054	9139410
chr6	37400079	37401899
chr6	37466608	37468892
chr3	45633862	45638374
chr20	61333284	61345320
chr3	45729004	45732464
chr3	45882942	45884348
chr20	61424771	61429608
chr20	61505437	61508558
chr9	128280596	128288809
chr14	62025913	62033665
chr18	9473534	9477355
chr18	9611831	9617882
chr18	9641881	9645481
chr6	37664078	37667246
chr6	37672444	37673902
chr17	8191056	8193293
chr17	8197391	8200201
chr17	8279056	8280974
chr17	8338282	8340900
chr14	62160804	62165889
chr20	62310116	62321383
chr9	128387470	128405885
chr9	128405901	128432341
chr9	128432686	128455700
chr3	49054351	49061145
chr14	65819082	65824981
chr8	11658066	11666306
chr7	2670629	2675130
chr8	13209320	13212584
chr5	96043369	96046278
chr5	96142386	96145053
chr17	8532353	8535523
chr5	96211036	96213567
chr5	96268606	96273194
chr5	96517002	96520550
chr18	9705682	9710179
chr6	37785633	37790054
chr6	38228632	38232840
chr8	13222380	13227746
chr7	5545859	5555068
chr8	18577030	18580128
chr19	34011797	34013796
chr8	18813239	18819526
chr7	5818518	5822220
chr2	75060330	75064884
chr8	19241483	19244611
chr12	31879922	31891788
chr18	9770740	9772418
chr6	38606487	38608602
chr6	38669371	38671713
chr17	9273208	9275972
chr17	9415218	9417088
chr17	9478181	9479913
chr17	9547499	9551187
chr17	9551220	9553022
chr5	97642751	97647579
chr2	180324535	180326536
chr11	107429853	107439424
chr11	107461039	107463032
chr2	180725354	180727015
chr2	180870543	180872904
chr11	107701193	107703988
chr12	96236104	96236965
chr12	96251819	96254752
chr12	96335268	96337941
chr12	96428135	96430649
chr1	2143398	2145618
chr1	2157850	2163973
chr1	2177175	2178713
chr1	2186058	2188452
chr1	2220843	2224525
chr1	2242951	2248289
chr12	96586307	96593758
chr2	180989376	180991280
chr11	107715598	107716542
chr2	181387303	181389960
chr2	181843319	181847976
chr11	107726244	107731747
chr11	107878665	107881339
chr12	96628013	96633909
chr1	2321582	2324996
chr1	2342835	2346201
chr1	2382278	2385139
chr1	2456478	2459762
chr1	2476648	2479867
chr1	3565804	3567077
chr1	3567897	3570092
chr1	3663302	3664691
chr1	3687952	3690089
chr1	3711831	3713949
chr12	96791341	96797430
chr12	96816908	96824336
chr11	107991073	107993608
chr11	108091271	108096532
chr11	108336578	108339289
chr11	108366652	108370449
chr11	108463092	108465155
chr11	108479874	108481341
chr11	108486542	108488688
chr11	108534827	108536988
chr1	3772572	3774562
chr1	3815646	3818529
chr1	6051167	6054270
chr1	6216573	6218813
chr4	102119724	102123873
chr4	102265888	102271058
chr4	102276243	102278819
chr4	103263906	103267696
chr3	126575276	126580467
chr12	96860498	96862262
chr12	96880556	96884192
chr12	96894021	96896365
chr12	97299844	97302673
chr12	98745233	98747850
chr11	108740423	108742837
chr11	108743001	108744542
chr11	108765597	108769312
chr11	108828248	108830620
chr11	108843457	108846134
chr3	126626340	126634943
chr3	126643224	126648403
chr3	126699925	126706687
chr4	103421297	103425709
chr4	103541480	103542874
chr4	103680854	103683392
chr4	103742965	103751427
chr4	103787291	103792473
chr4	103939465	103941911
chr4	103996163	103998659
chr12	98792523	98794585
chr12	98868461	98869771
chr12	98883804	98885786
chr12	98895979	98899928
chr12	98907163	98913498
chr12	98986237	98990096
chr12	99035907	99041121
chr11	109816579	109817924
chr3	127265429	127267732
chr3	127307641	127311316
chr3	127315719	127318859
chr3	127390445	127393138
chr3	127769833	127773775
chr3	127841000	127844000
chr3	127871853	127874049
chr15	99090153	99093463
chr4	104020162	104021306
chr11	109962246	109965377
chr11	110164800	110169022
chr11	110299333	110302447
chr12	100377730	100379824
chr12	100534650	100537882
chr12	100659561	100663798
chr11	111100932	111102125
chr11	111382564	111384417
chr11	111384628	111386638
chr4	104118039	104121089
chr15	99189746	99194035
chr4	104177099	104179082
chr4	105981542	105983649
chr3	128200975	128204807
chr3	128204884	128209498
chr3	128215938	128217307
chr3	128335756	128340230
chr3	128367404	128371200
chr11	111401742	111403609
chr12	100823127	100824100
chr12	100824805	100827144
chr12	100966329	100969784
chr12	101110467	101111778
chr12	101411073	101413973
chr12	101414011	101416241
chr3	128397763	128400729
chr3	128444019	128447031
chr15	99296799	99298287
chr15	99342314	99345363
chr4	106066888	106069732
chr15	99407999	99411181
chr4	106392282	106396018
chr15	99415290	99419061
chr4	106628481	106631042
chr4	107235848	107239253
chr11	111498684	111509338
chr6	27355381	27357571
chr6	27437630	27443084
chr6	27445362	27448259
chr6	27462501	27464330
chr6	27469881	27472311
chr6	27485517	27488133
chr15	99557365	99560913
chr4	108610769	108612186
chr4	108639810	108642829
chr4	108744752	108747764
chr4	108851364	108853721
chr3	128505723	128509405
chr3	128511897	128514701
chr3	128522154	128526552
chr3	128596782	128599519
chr3	128745053	128746842
chr17	21452055	21455227
chr5	132111245	132113680
chr6	27498857	27502366
chr17	25619651	25623939
chr17	25658830	25661855
chr5	132165028	132167171
chr5	132201307	132203604
chr6	27519163	27522315
chr6	27528210	27530834
chr17	25679134	25682016
chr5	132296836	132300459
chr6	27559184	27563566
chr15	99601388	99603200
chr15	99644782	99646803
chr15	99662005	99666142
chr4	108910188	108912528
chr4	109088116	109090739
chr4	109093293	109095211
chr4	109512994	109514284
chr15	99862813	99866472
chr4	109540525	109545952
chr5	132323077	132324322
chr5	132361118	132363380
chr5	132385879	132390759
chr17	75083776	75087886
chr6	27583858	27586912
chr17	25707115	25708928
chr6	27597840	27600033
chr17	25710459	25713080
chr17	25782721	25784608
chr6	27635084	27641812
chr17	26219677	26220631
chr17	26368456	26369973
chr17	75242585	75243982
chr5	133302886	133306007
chr6	27650943	27653775
chr17	75249521	75253040
chr6	27654576	27657357
chr6	27660042	27662641
chr4	109570544	109573149
chr3	128837269	128842272
chr3	128877507	128882811
chr3	128897180	128904928
chr3	128913565	128917331
chr3	128928535	128932402
chr3	128942891	128951341
chr3	128963546	128965044
chr3	128966803	128969895
chr3	128995982	128999527
chr17	26645103	26647237
chr5	133312719	133314528
chr17	26661795	26664024
chr5	133338052	133341739
chr5	133388755	133390438
chr5	133394058	133395897
chr5	133449469	133451690
chr5	133459390	133462332
chr17	26683456	26685496
chr17	26697616	26699744
chr5	35478710	35480140
chr5	35855047	35858723
chr15	45926259	45928505
chr15	48468606	48471264
chr15	48622391	48625611
chr15	48936172	48939168
chr4	4542503	4544902
chr15	49102110	49104102
chr4	4576162	4577937
chr15	49168961	49171428
chr17	26732319	26733887
chr17	26878802	26880237
chr17	26897514	26899454
chr17	26924736	26927555
chr5	133509697	133513956
chr17	26970523	26974443
chr5	133559051	133563384
chr17	26987992	26990725
chr5	133699792	133701826
chr15	49217042	49218857
chr4	4660029	4664097
chr15	49267276	49268827
chr4	5635179	5642794
chr4	5708193	5715469
chr16	71755908	71758622
chr16	71840850	71844383
chr16	71878911	71881275
chr16	71916440	71919479
chr16	71927223	71931479
chr5	133701988	133703949
chr5	133705509	133709387
chr17	27036842	27039122
chr17	27043329	27050885
chr17	27051024	27058242
chr17	27069213	27074600
chr5	133744386	133749296
chr5	133770171	133775640
chr17	27168339	27170506
chr16	72041553	72043261
chr5	36150282	36153951
chr16	72126258	72128836
chr5	36239822	36244113
chr16	72236568	72238298
chr5	36605708	36608551
chr5	36689599	36691389
chr5	36743848	36745887
chr5	36873895	36879931
chr5	37247919	37250711
chr5	133799131	133805231
chr17	27180952	27182951
chr17	27223403	27226039
chr17	27228853	27230328
chr17	27274925	27280690
chr17	27475051	27479914
chr17	27480847	27484321
chr5	133836297	133849542
chr17	27502969	27508764
chr5	133857356	133874408
chr15	49337346	49339641
chr15	49446438	49448944
chr15	49461350	49464438
chr15	49911843	49914667
chr4	6270531	6272716
chr4	6344677	6347445
chr4	6471565	6474815
chr4	6564404	6566454
chr4	6575460	6577891
chr4	6583602	6585590
chr17	27567011	27569603
chr17	27618207	27622304
chr5	133894131	133898782
chr1	199660085	199661418
chr1	199711063	199713467
chr17	27716497	27719075
chr17	27892660	27896366
chr4	6641519	6645198
chr16	72323823	72326593
chr16	72697299	72700330
chr16	73021464	73026656
chr5	37368064	37373237
chr16	73033287	73035408
chr5	37378605	37379574
chr16	73052889	73055555
chr5	37667524	37670571
chr1	40253982	40255493
chr5	133911586	133914178
chr17	27915090	27921469
[truncated: 16,727 more rows]
