# Supplementary material for: USP7 facilitates SMAD3 autoregulation to repress cancer progression in p53-deficient lung cancer
Source: Cell Death Dis. 2021 Sep 27;12(10):880. doi: 10.1038/s41419-021-04176-8 (PMC8476631; doi:10.1038/s41419-021-04176-8)
Supplement: Supplementary file 3 — Dataset 2 [file 41419_2021_4176_MOESM3_ESM.xlsx]

## Sheet: Fig 2B_USP7 WT_GO
# Term Name	Binom Rank	Binom Raw P-Value	Binom FDR Q-Val	Binom Fold Enrichment	Binom Observed Region Hits	Binom Region Set Coverage	Hyper Rank	Hyper FDR Q-Val	Hyper Fold Enrichment	Hyper Observed Gene Hits	Hyper Total Genes	Hyper Gene Set Coverage
TGFβ signaling pathway	17	4.51805e-19	2.77461e-16	2.96763	91	0.040319	328	0.0104087	1.80505	34	126	0.0126066
positive regulation of cell adhesion	58	2.96908e-14	5.34435e-12	2.26239	107	0.0474081	261	0.00320798	1.85542	38	137	0.0140897
response to calcium ion	76	5.20936e-13	7.15602e-11	2.71122	69	0.0305716	106	2.2099e-05	2.44555	34	93	0.0126066
cellular chloride ion homeostasis	108	9.50062e-12	9.18393e-10	9.52078	17	0.00753212	345	0.0118326	5.5744	5	6	0.00185391
regulation of cell junction assembly	111	1.13233e-11	1.065e-09	3.16574	48	0.0212672	483	0.0492611	2.22976	14	42	0.00519095
positive regulation of I-kappaB kinase/NF-kappaB cascade	129	8.20556e-11	6.64078e-09	2.46802	66	0.0292424	255	0.00291722	1.83268	40	146	0.0148313

## Sheet: Fig 2B_USP7 KO_GO
# Term Name	Binom Rank	Binom Raw P-Value	Binom FDR Q-Val	Binom Fold Enrichment	Binom Observed Region Hits	Binom Region Set Coverage	Hyper Rank	Hyper FDR Q-Val	Hyper Fold Enrichment	Hyper Observed Gene Hits	Hyper Total Genes	Hyper Gene Set Coverage
Regulation of acetyl-CoA biosynthetic process from pyruvate	33	3.73095e-13	1.18034e-10	8.4134	21	0.00887199	601	0.0262852	3.40911	7	12	0.00226757
JNK cascade	101	1.53832e-08	1.59011e-06	2.26998	59	0.0249261	342	0.00159683	2.013	31	90	0.0100421
Regulation of apoptotic signaling pathway	106	2.03988e-08	2.00909e-06	2.81759	39	0.0164765	431	0.00710591	2.10774	22	61	0.00712666
Cell-substrate adhesion	148	1.98493e-07	1.40018e-05	2.00592	66	0.0278834	477	0.0107728	1.69526	38	131	0.0123097
Myeloid leukocyte activation	160	3.08104e-07	2.01038e-05	2.34635	45	0.0190114	515	0.0149505	1.89746	25	77	0.00809848
Inhibition of I-kappaB kinase/NF-kappaB cascade	268	8.69861e-06	0.000338856	3.00258	22	0.00929447	596	0.0251181	2.3742	13	32	0.00421121
