# Supplementary material for: USP7 facilitates SMAD3 autoregulation to repress cancer progression in p53-deficient lung cancer
Source: Cell Death Dis. 2021 Sep 27;12(10):880. doi: 10.1038/s41419-021-04176-8 (PMC8476631; doi:10.1038/s41419-021-04176-8)
Supplement: Supplementary file 4 — Dataset 3 [file 41419_2021_4176_MOESM4_ESM.xlsx]

## Sheet: Fig 2C,D_SE_Rank_FC
CHROM	START	STOP	H1299_input_hg19_rmdup.bam	H1299_WT2_H3K27Ac_hg19_rmdup.bam	isSuper_WT2	H1299_USP7KO1_H3K27Ac_hg19_rmdup.bam	isSuper	Nearest PromoterID	Nearest Refseq	Gene Name	Fold Change (HKO_E1/WT2)	log2 (HKO_E1/WT2)
chr8	128811508	129009005	28498.8	589055	1	284534	1	NR_103558	NM_001037234	TMEM75	0.483035	-1.0498
chr5	14140799	14284863	13585.2	584684	1	262024	1	NR_134469	NM_007118	TRIO	0.448146	-1.15796
chr1	8064932	8278571	17262	515190	1	310524	1	NM_018948	NM_018948	ERRFI1	0.602737	-0.7304
chr17	65370979	65554136	15330.2	383659	1	218561	1	NR_037517	NR_037517	MIR548AA2	0.569676	-0.811787
chr22	30572088	30659244	6963.76	333032	1	193600	1	NM_001257135	NM_002309	LIF	0.581325	-0.782584
chr9	128379540	128466634	10581.9	324077	1	195108	1	NM_001006620	NM_024117	MAPKAP1	0.602042	-0.732063
chr7	92253391	92396970	29304.5	279706	1	175712	1	NR_109929	NM_152789	FAM133B	0.628202	-0.6707
chr17	62587983	62735957	12489	255773	1	107474	1	NM_022739	NM_022739	SMURF2	0.420191	-1.25088
chr12	76244762	76374811	14526.5	255351	1	179793	1	NM_007350	NM_007350	PHLDA1	0.7041	-0.506148
chr12	120635749	120700730	3931.35	252802	1	182051	1	NM_025157	NM_002859	PXN	0.720132	-0.473668
chr20	45924842	45991555	7031.55	245857	1	159584	1	NR_024594	NR_024594	LOC100131496	0.649092	-0.623504
chr3	149249153	149380451	14626.6	239671	1	83846.9	1	NM_001168280	NM_015472	WWTR1	0.349841	-1.51523
chr6	86146229	86200380	5225.57	238985	1	154996	1	NM_001204813	NM_002526	NT5E	0.648562	-0.624683
chr1	16448885	16514512	4922.02	223604	1	121574	1	NM_001329090	NM_004431	EPHA2	0.543702	-0.879113
chr9	21505313	21597589	8434.03	218307	1	42253.2	1	NR_027054	NR_027054	MIR31HG	0.19355	-2.36922
chr20	33885619	33929937	7955.08	216564	1	136340	1	NM_178468	NM_178468	FAM83C	0.629558	-0.667588
chr20	52472878	52566180	8490.48	208054	1	153930	1	NR_002189	NR_002189	SUMO1P1	0.739854	-0.434688
chr17	57900672	57931251	5164.79	205155	1	125215	1	NR_029493	NR_029493	MIR21	0.610344	-0.712305
chr19	13243581	13305406	3202.53	203503	1	124213	1	NM_004907	NM_004907	IER2	0.610372	-0.71224
chrX	45602273	45670548	1187.98	200278	1	123161	1	NR_029636	NR_029636	MIR222	0.614952	-0.701454
chr17	70356188	70426644	5030.56	198221	1	144681	1	NR_135222	NR_135222	LINC02003	0.7299	-0.45423
chr5	148819656	148942195	16457	197778	1	117748	1	NM_001271742	NM_001892	CSNK1A1	0.595353	-0.748182
chr15	67412732	67489750	5468.28	197120	1	34873.8	1	NM_001145104	NM_005902	SMAD3	0.176916	-2.49886
chr3	185395195	185463765	5547.31	192181	1	82764	1	NR_126326	NR_027317	IGF2BP2-AS1	0.430656	-1.21539
chr15	60641523	60719814	6482.49	190153	1	130824	1	NM_001002858	NM_004039	ANXA2	0.687994	-0.539532
chr11	35163984	35258427	9434.86	188603	1	197027	1	NM_001001390	NM_000610	CD44	1.04467	0.0630431
chr9	130257854	130323878	4806.55	184960	1	135409	1	NM_022833	NM_022833	NIBAN2	0.732098	-0.449891
chr12	66021447	66089863	7956.78	184224	1	108679	1	NR_120432	NR_120431	LOC100507065	0.589928	-0.761388
chr3	45121207	45196421	5453.02	177505	1	146554	1	NM_178181	NM_022842	CDCP1	0.825636	-0.276423
chr9	37926464	38066266	14972.8	176877	1	147002	1	NM_003028	NM_003028	SHB	0.831094	-0.266917
chr8	141954616	142053552	14751.4	174009	1	89893.2	1	NM_001199649	NM_005607	PTK2	0.516602	-0.952874
chr17	57824545	57885652	6239.02	170452	1	86093.7	1	NR_029493	NR_029493	MIR21	0.505091	-0.985386
chr19	44248970	44276229	5814.34	169191	1	102636	1	NM_019108	NM_019108	SMG9	0.606625	-0.721123
chr7	100734522	100787351	6989.28	167817	1	88620.6	1	NM_000602	NM_000602	SERPINE1	0.52808	-0.921171
chr10	101666520	101766713	7133.74	165058	1	117116	1	NM_001318326	NM_015221	DNMBP	0.709542	-0.495039
chr4	80971039	81059753	8179.43	162888	1	56191.4	1	NM_001286780	NM_058172	ANTXR2	0.34497	-1.53546
chr20	52350846	52425893	7249.54	159227	1	135430	1	NR_002189	NR_002189	SUMO1P1	0.850544	-0.233542
chr15	90702124	90767572	3239.68	157802	1	64656.1	1	NM_001324031	NM_020210	SEMA4B	0.40973	-1.28725
chr19	39125718	39163780	6569.5	156671	1	93605.9	1	NM_001322033	NM_004924	ACTN4	0.597469	-0.743065
chr11	65197510	65257690	4278.8	154825	1	107734	1	NR_030343	NR_030343	MIR612	0.695845	-0.523162
chr10	17238520	17281019	3004.68	151896	1	99107.7	1	NR_108060	NR_108060	VIM-AS1	0.652472	-0.616012
chr19	13950097	13976622	2461.52	151479	1	100453	1	NR_029495	NR_029495	MIR23A	0.663147	-0.592599
chr6	158395672	158493097	5981.9	150872	1	97980.3	1	NM_001178088	NM_003898	SYNJ2	0.649425	-0.622765
chr14	102722034	102783634	9775.92	148604	1	89467.8	1	NM_001272011	NM_014226	MOK	0.602056	-0.73203
chr3	98664002	98713111	4518.03	147268	1	104077	1	NM_080927	NM_080927	DCBLD2	0.706716	-0.500797
chr14	105472137	105511864	4592.44	145341	1	88317.1	1	NM_017955	NM_017955	CDCA4	0.607653	-0.718679
chr1	39619945	39679915	4701.65	144894	1	76947.5	1	NM_012090	NM_012090	MACF1	0.531062	-0.913047
chr3	98545068	98625852	6608.13	144426	1	108703	1	NM_080927	NM_080927	DCBLD2	0.752657	-0.409936
chr7	130603633	130655952	4290.16	144128	1	67407.8	1	NR_109780	NR_109780	LINC00513	0.467693	-1.09637
chr8	67417700	67494414	12519.7	142627	1	110353	1	NM_152765	NM_152765	VXN	0.77372	-0.370117
chr2	85146593	85245646	9400.13	141953	1	79608.9	1	NM_020122	NM_020122	KCMF1	0.560812	-0.83441
chr12	6433203	6455198	3486.21	140339	1	145521	1	NM_001346091	NM_001065	TNFRSF1A	1.03693	0.0523116
chr18	3605425	3630646	3326.65	138766	1	74465	1	NR_119377	NM_032691	DLGAP1-AS2	0.536623	-0.898019
chr12	76405549	76431661	3501.62	136801	1	91029	1	NM_007350	NM_007350	PHLDA1	0.665413	-0.587678
chr2	153301375	153442898	12779.5	136456	1	86923.4	1	NM_052905	NM_052905	FMNL2	0.637005	-0.650624
chr20	30129864	30183250	7911.81	135622	1	102053	1	NR_046853	NR_046853	HM13-AS1	0.75248	-0.410275
chr18	74766668	74841986	4827.88	132831	1	93612.7	1	NM_001025101	NM_002385	MBP	0.704752	-0.504813
chr17	46614602	46632360	2724.08	132626	1	108485	1	NM_002145	NM_002145	HOXB2	0.817982	-0.289859
chr4	41122807	41209469	13259.3	131484	1	119854	1	NM_001330658	NM_004307	APBB2	0.911548	-0.13361
chr12	66250182	66355027	13346.8	131392	1	68390.4	1	NM_001292024			0.520508	-0.942009
chr5	133802130	133851886	3856.09	131261	1	85903.7	1	NR_105045	NR_105045	LINC01843	0.654448	-0.611649
chr17	17713232	17743906	3438.56	128552	1	96528	1	NM_001321096	NM_004176	SREBF1	0.750889	-0.413329
chr12	111835063	111889171	3349.29	122987	1	102600	1	NM_001291424	NM_005475	SH2B3	0.834228	-0.261487
chr3	149084897	149110892	2721.68	121680	1	65645.2	1	NM_014220	NM_014220	TM4SF1	0.53949	-0.890331
chr1	94045277	94168037	7193.74	121643	1	172588	1	NM_001261410	NM_003567	BCAR3	1.41881	0.504683
chr9	21668598	21690835	2341.56	121287	1	28794.7	1	NR_027054	NR_027054	MIR31HG	0.237409	-2.07455
chr1	85755312	85811757	5300.19	119788	1	70364.3	1	NM_001320715	NM_003921	BCL10	0.587409	-0.767562
chr4	15651669	15697436	6750.63	118775	1	63167.6	1	NM_001145191	NM_001145191	FAM200B	0.531828	-0.910968
chr10	95214284	95238969	1992.08	118387	1	62924.5	1	NM_133337	NM_013451	MYOF	0.531517	-0.911814
chr2	224548918	224593569	4014.12	118182	1	77206	1	NM_003469	NM_003469	SCG2	0.653279	-0.614228
chr5	76070580	76134103	9306.12	118115	1	66413.3	1	NM_005242	NM_005242	F2RL1	0.562278	-0.830644
chr11	33692024	33738288	3335.63	116368	1	89238.6	1	NM_001166692	NM_001166692	C11orf91	0.766867	-0.382952
chr12	125389368	125424786	2341.13	115654	1	71955.2	1	NR_049820	NR_049820	MIR5188	0.62216	-0.684643
chr18	3643984	3675569	5514.74	114202	1	55899.1	1	NR_119377	NM_032691	DLGAP1-AS2	0.489476	-1.03069
chr10	33260936	33297747	3393.97	114114	1	53670.4	1	NM_002211	NM_002211	ITGB1	0.470323	-1.08828
chr6	151335498	151401751	4982.23	113074	1	76151.2	1	NR_125868	NR_125868	LOC102723831	0.673463	-0.570329
chr19	39536918	39570536	6172.26	112261	1	54841	1	NM_001004318	NM_001004318	ACP7	0.488516	-1.03352
chr10	112247727	112296253	3338.59	110062	1	86221	1	NM_004419	NM_004419	DUSP5	0.783387	-0.352203
chr10	102102536	102137874	2657.42	108230	1	72672.6	1	NR_026762	NR_026762	OLMALINC	0.671466	-0.574613
chr1	32388241	32429869	3134.59	107925	1	67641.3	1	NM_080391	NM_003479	PTP4A2	0.626745	-0.674049
chr9	127118550	127182180	7654.69	107649	1	62141.1	1	NM_002799	NM_002799	PSMB7	0.577255	-0.792719
chr19	39177360	39227431	7155.15	107357	1	75406.9	1	NM_144691	NM_144691	CAPN12	0.702393	-0.50965
chr1	39850357	39884121	2724.75	107275	1	86398.7	1	NM_015038	NM_015038	KIAA0754	0.805395	-0.312232
chr12	52541007	52597057	4657.76	105195	1	78268.2	1	NM_001081492	NM_182507	KRT80	0.744032	-0.426563
chr2	36766712	36806459	5552.66	103764	1	53499.5	1	NM_005102	NM_005102	FEZ2	0.51559	-0.955703
chr2	110853505	110882450	1664.34	103235	1	77138.4	1	NM_005434	NM_005434	MALL	0.74721	-0.420414
chr17	42871887	42905083	3698.03	101576	1	27668.9	1	NM_005497	NM_005497	GJC1	0.272395	-1.87623
chr14	50433201	50491416	2392.64	100741	1	59827.6	1	NR_126499	NM_001012706	LINC01588	0.593875	-0.75177
chr8	89239406	89336680	4717.79	100387	1	76379.5	1	NM_005941	NM_005941	MMP16	0.760853	-0.394311
chr19	45920370	45959477	6433.1	99934	1	65085.8	1	NR_106736	NR_106736	MIR6088	0.651287	-0.618634
chr12	109197105	109248019	2973.38	97851.6	1	66152.6	1	NM_001161331	NM_018984	SSH1	0.67605	-0.564799
chr20	52192462	52239450	3697.96	97424.9	1	58335.6	1	NR_134576	NR_134576	LOC105372672	0.598775	-0.739914
chr22	25349316	25409520	5093.26	97373.9	1	53039.7	1	NM_001001663	NM_001001663	TMEM211	0.544701	-0.876463
chr12	27682815	27745814	9361.65	97056.3	1	129690	1	NM_003622	NM_003622	PPFIBP1	1.33623	0.418171
chr12	63087219	63139093	4725.72	96916.2	1	62409.6	1	NR_029661	NR_029661	MIRLET7I	0.643954	-0.63497
chr8	62660835	62679855	3415.99	96779.5	1	38802.7	1	NR_039680	NR_039680	MIR4470	0.400939	-1.31854
chr2	37785885	37814621	2477.04	96153.5	1	64834.2	1	NM_006449	NM_006449	CDC42EP3	0.674278	-0.568586
chr14	77490218	77534812	6091.54	93959.6	1	63702.5	1	NR_110554	NR_110554	LINC02288	0.677978	-0.560689
chr11	62306996	62328298	1569.96	93111	1	70243.3	1	NM_001620	NM_001620	AHNAK	0.754404	-0.406591
chr1	234735866	234768069	1500.66	92976.5	1	42276.1	1	NM_001077397	NM_182972	IRF2BP2	0.454697	-1.13702
chr10	121414863	121446928	2452.97	92696.7	1	45820.9	1	NM_004281	NM_004281	BAG3	0.49431	-1.01651
chr10	74052590	74100337	2234.56	92691.3	1	51977.4	1	NM_001002762	NM_017626	DNAJB12	0.560758	-0.834549
chr2	173096423	173121745	1802.93	92478.5	1	45559.3	1	NR_126376	NR_126376	DLX2-DT	0.492648	-1.02137
chr17	43355414	43422846	6669.02	92213.3	1	77567	1	NM_003954	NM_003954	MAP3K14	0.84117	-0.249531
chr12	13024496	13063021	6364.33	91639.4	1	84562.4	1	NM_003979	NM_003979	GPRC5A	0.922773	-0.115952
chr17	75300372	75362279	4909.23	90062.3	1	80609.1	1	NM_006640	NM_006640	SEPTIN9	0.895037	-0.159981
chr1	155921826	155959144	2425.67	88940	1	48050.7	1	NM_004723	NM_004723	ARHGEF2	0.540259	-0.888276
chr6	30693258	30750193	6006.64	88710.4	1	93407.6	1	NM_003897	NM_003897	IER3	1.05295	0.0744357
chr1	33800666	33935096	9571.42	88266.7	1	170578	1	NM_198040	NM_004427	PHC2	1.93253	0.950492
chr11	59304955	59333586	2611.15	87613.7	1	56174	1	NM_001004711	NM_001004711	OR4D9	0.641156	-0.641254
chr12	46824829	46887167	17298.8	86762	1	39572.2	1	NR_125381	NR_125377	LOC100288798	0.4561	-1.13258
chr8	67026928	67045338	2684.18	86464.4	1	67122.9	1	NM_184085	NM_033058	TRIM55	0.776306	-0.365302
chr20	61335740	61392706	3463.53	86428.8	1	86662.4	1	NM_002531	NM_002531	NTSR1	1.0027	0.0038934
chr16	9139243	9175489	1438.97	85913.9	1	52415.3	1	NM_014117	NM_014117	C16orf72	0.610092	-0.712902
chr9	132242983	132265814	1678.08	85141.4	1	74301.2	1	NR_038955	NR_038955	LINC00963	0.87268	-0.196475
chr1	150567705	150595040	2066.53	85011.9	1	52491.4	1	NM_207047	NM_004436	ENSA	0.61746	-0.695583
chr9	114770475	114836446	7830.76	84878.3	1	43131.8	1	NR_039814	NR_039814	MIR4668	0.508161	-0.976642
chr19	4690823	4727678	2609.33	84342.7	1	51921.3	1	NM_139159	NM_139159	DPP9	0.6156	-0.699935
chr13	114861236	114895564	995.512	83581.8	1	56915.8	1	NM_001320821	NM_007368	RASA3	0.680959	-0.554359
chr10	69843614	69875138	2969.56	83188.7	1	27523.6	1	NM_001256267	NM_032578	MYPN	0.330858	-1.59572
chr7	130522514	130539019	3447.89	83091.1	1	65645.3	1	NR_029503	NR_029503	MIR29A	0.79004	-0.340002
chr6	56572391	56629131	7126.54	82698.6	1	49148.2	1	NM_015548	NM_001723	DST	0.594305	-0.750724
chr7	43657304	43740899	11586.3	81672.3	1	166279	1	NR_135583	NM_018224	COA1	2.03593	1.02569
chr2	173298254	173330365	3117.98	81513.8	1	41513.1	1	NM_001079818	NM_000210	ITGA6	0.509277	-0.973477
chr12	12873792	12890210	2676.13	81095.1	1	58050.8	1	NM_001130415	NM_030817	APOLD1	0.715836	-0.482299
chr7	44653783	44685495	4766.31	80951.2	1	46987.7	1	NM_002541	NM_002541	OGDH	0.580444	-0.784771
chr12	104666600	104711798	3529.96	80664.9	1	46273.7	1	NM_001008394	NM_001008394	EID3	0.573654	-0.801748
chr4	140999683	141038438	1701.34	80587.1	1	43483.1	1	NM_018717	NM_018717	MAML3	0.539579	-0.890095
chr14	69141895	69170794	3612.38	79937.5	1	39750.6	1	NR_135816	NR_135816	LOC100996664	0.497271	-1.0079
chr19	2028617	2069993	2072.94	78738.5	1	45290.2	1	NM_199054	NM_017572	MKNK2	0.575197	-0.797872
chr2	161063500	161082592	2976.44	78603.7	1	70837	1	NM_000888	NM_000888	ITGB6	0.901193	-0.150093
chr19	1161696	1194743	1986.12	78430.4	1	44620.1	1	NM_014963	NM_014963	SBNO2	0.568912	-0.813721
chr4	81093851	81134801	2731.36	78353.7	1	39361.1	1	NM_001099403	NM_020226	PRDM8	0.502352	-0.99323
chr10	79254965	79291849	3028.18	78219.9	1	60279.5	1	NM_001161352	NM_002247	KCNMA1	0.770642	-0.375868
chr4	40978723	41030969	6478.5	78160	1	38803.1	1	NM_001166053	NM_004307	APBB2	0.496457	-1.01026
chr2	36565774	36637189	8648.36	78070.9	1	48662.2	1	NM_016441	NM_016441	CRIM1	0.623308	-0.681984
chr2	9373491	9427528	6144.01	76494.8	1	52605	1	NM_003887	NM_003887	ASAP2	0.687694	-0.540161
chr2	235143714	235167238	1531.41	76156.6	1	74345.2	1	NM_006944	NM_006944	SPP2	0.976215	-0.0347285
chr12	124981167	125046529	2895.54	76140.2	1	92180	1	NM_006312	NM_006312	NCOR2	1.21066	0.275796
chr1	156091518	156104684	775.477	76042.9	1	53311.8	1	NM_001282624	NM_005572	LMNA	0.701075	-0.512359
chr18	12271657	12314034	4271.6	75863.3	1	67544.7	1	NM_001303524	NM_032525	TUBB6	0.890347	-0.16756
chr17	78791295	78833183	2601.24	74728.2	1	28400.1	1	NR_110852	NR_110852	LOC101928855	0.380045	-1.39576
chr22	36726908	36779441	1082.18	74502.3	1	59115.4	1	NM_002473	NM_002473	MYH9	0.793471	-0.333751
chr17	55938353	56031813	13336.7	74225.9	1	134040	1	NM_001292025	NM_001271875	CUEDC1	1.80584	0.852672
chr12	46942902	46957076	4364.17	73686.4	1	29633.6	1	NR_125381	NR_125377	LOC100288798	0.402158	-1.31416
chr6	34191698	34209142	1346.68	73067.7	1	38999.6	1	NM_145899	NM_002131	HMGA1	0.533746	-0.905776
chr4	39027589	39042460	2166.7	73031.5	1	35092.6	1	NM_001303228	NM_024943	TMEM156	0.480513	-1.05735
chr11	12178520	12257654	3418.59	72898.2	1	88550.9	1	NR_106739	NR_106739	MIR6124	1.21472	0.280624
chr19	2523943	2555381	2241.53	72609.2	1	32925	1	NM_015675	NM_015675	GADD45B	0.453455	-1.14097
chr1	223886206	223931099	2159.35	72538.1	1	44242.1	1	NM_001748	NM_001748	CAPN2	0.609915	-0.713321
chr3	10210481	10270247	2522.13	72227.2	1	59521	1	NM_001570	NM_001570	IRAK2	0.824079	-0.279145
chr12	95592963	95618477	2398.32	71837.2	1	42144	1	NM_018351	NM_018351	FGD6	0.58666	-0.769403
chr4	48905868	48916511	1512.37	71672.1	1	41486.4	1	NM_152398	NM_152398	OCIAD2	0.578836	-0.788772
chr3	15672959	15698657	1744.89	71324.8	1	36072.3	1	NM_001281725	NM_001281723	BTD	0.505747	-0.983513
chr17	75118391	75142044	1598.94	70502.5	1	35304.5	1	NM_001039573	NM_003003	SEC14L1	0.500755	-0.997824
chr4	81224038	81243580	2284.46	70132.3	1	39406.4	1	NM_001206997	NM_152770	CFAP299	0.561887	-0.831648
chr8	94999364	95094524	8307.47	69933.1	1	184620	1	NM_001161781	NM_018444	PDP1	2.63995	1.40051
chr10	4702283	4754118	3498.86	69572.9	1	64218.4	1	NR_024475	NR_024475	MANCR	0.923037	-0.11554
chr7	139330901	139378910	2702.91	68854.5	1	54432.6	1	NM_022740	NM_022740	HIPK2	0.790545	-0.33908
chr11	64614894	64642320	1703.15	68438.8	1	40971.7	1	NM_017525	NM_017525	CDC42BPG	0.598662	-0.740188
chr16	84631996	84655005	1785.5	67630.4	1	32095.3	1	NM_021149	NM_021149	COTL1	0.474569	-1.07531
chr1	205243109	205294395	2451.47	66733.3	1	26550.8	1	NM_030952	NM_030952	NUAK2	0.397864	-1.32965
chr12	96798323	96861433	4392.46	66221.3	1	37436.9	1	NM_002595	NM_002595	CDK17	0.565329	-0.822837
chr2	224390770	224463475	5685.53	65689	1	53147.4	1	NM_003469	NM_003469	SCG2	0.809076	-0.305653
chr6	26296063	26357950	9190.22	65098.9	1	55388.9	1	NM_007047	NM_007047	BTN3A2	0.850841	-0.233038
chr20	48292717	48334630	3646.43	64864.6	1	32361	1	NM_004776	NM_004776	B4GALT5	0.498902	-1.00317
chr19	12868456	12907297	2936.38	64666.4	1	64219.7	1	NM_013312	NM_013312	HOOK2	0.993093	-0.00999973
chr1	59605379	59622742	1151.17	64312.6	1	34851	1	NR_027120	NR_027120	HSD52	0.541901	-0.8839
chr3	177061090	177079607	1336.93	63872.5	1	44598.2	1	NR_047465	NR_047465	LINC00501	0.698237	-0.518211
chr19	39888615	39900841	1942.71	63822.2	1	40164.9	1	NM_003407	NM_003407	ZFP36	0.629325	-0.668124
chr19	45242398	45287957	7312.22	63477.4	1	49144.5	1	NR_107052	NR_107052	MIR8085	0.774205	-0.369212
chr9	6525553	6585260	4089.93	63337.2	1	58345.7	1	NM_000170	NM_000170	GLDC	0.921192	-0.118427
chr5	158584951	158628873	6952.85	63269.6	1	32071.8	1	NM_001199382	NM_144726	RNF145	0.506907	-0.980206
chr10	134468619	134503448	1079.7	63207.7	1	39523.9	1	NM_001321042	NM_005539	INPP5A	0.625303	-0.677373
chr4	40232345	40269689	3887.51	62775.3	1	87635.2	1	NM_001278359	NM_004310	RHOH	1.39601	0.481314
chr10	112152774	112186046	2681.72	62315.1	1	29558.8	1	NM_004419	NM_004419	DUSP5	0.474345	-1.07599
chr3	27491324	27526670	2852.42	62124.1	1	32352.2	1	NM_001258380	NM_003615	SLC4A7	0.520767	-0.94129
chr11	34998564	35062198	5447.07	62011.3	1	62895.8	1	NR_039836	NR_039836	MIR1343	1.01426	0.0204328
chr15	72512981	72530010	960.436	61857.8	1	48919.2	1	NM_001206799	NM_002654	PKM	0.790833	-0.338555
chr19	38481540	38494808	1880.08	61813	1	30887.9	1	NM_015073	NM_015073	SIPA1L3	0.499699	-1.00087
chr2	109191712	109213548	2491.49	60898.4	1	43844.5	1	NM_004987	NM_004987	LIMS1	0.719961	-0.474009
chr3	11316476	11348567	1983.22	60879.8	1	50415	1	NM_001144912	NM_006395	ATG7	0.828106	-0.272113
chr2	37851283	37896422	3412.51	60734.5	1	46592.5	1	NM_006449	NM_006449	CDC42EP3	0.76715	-0.38242
chr10	32209938	32236483	1640.48	60172.2	1	44285	1	NM_001270695	NM_018287	ARHGAP12	0.735971	-0.442278
chr2	119989111	120022183	2877.26	60022.4	1	37530.1	1	NR_046721	NR_046721	STEAP3-AS1	0.625269	-0.677452
chr15	93344912	93375682	1492.35	59924.6	1	36234.8	1	NR_033769	NR_033769	ASB9P1	0.604673	-0.725774
chr4	157851847	157883971	2531.37	59853.4	1	29695.4	1	NM_016205	NM_016205	PDGFC	0.496136	-1.01119
chr2	217342541	217371697	2956.42	59239.2	1	60708.6	1	NM_000998	NM_000998	RPL37A	1.02481	0.0353503
chr6	11769928	11775212	439.629	58433.6	1	36397.8	1	NM_001143948	NM_032744	ADTRP	0.622891	-0.682949
chr8	38857659	38908613	2629.23	58276.1	1	30506.2	1	NR_027638	NM_003816	ADAM9	0.523476	-0.933803
chr1	9933041	9967498	1933.04	58273.7	1	50762.1	1	NM_020248	NM_020248	CTNNBIP1	0.871097	-0.199094
chr3	192587352	192622812	4499.87	58087	1	39555.6	1	NM_178496	NM_178496	MB21D2	0.680972	-0.554333
chr12	123356281	123383844	2320.8	57967.7	1	47537.9	1	NM_024667	NM_024667	VPS37B	0.820075	-0.286172
chr11	123301709	123365370	3157.59	57670.5	1	76807	1	NM_001330396	NM_020716	GRAMD1B	1.33182	0.413404
chr2	28609853	28621282	1213.76	57469.6	1	45549.1	1	NM_005253	NM_005253	FOSL2	0.792578	-0.335375
chr20	39619475	39640393	2133.64	57198.2	1	42534.7	1	NM_001318197			0.743637	-0.42733
chr18	9011324	9054836	4446.93	56970.3	1	50517.4	1	NM_021074	NM_021074	NDUFV2	0.886733	-0.173428
chr12	96594223	96641608	3075.29	56890.4	1	46565.2	1	NM_005230	NM_005230	ELK3	0.818507	-0.288933
chr17	15845551	15870153	1776.26	56687.9	1	26243	1	NM_000676	NM_000676	ADORA2B	0.462937	-1.11111
chr15	90351951	90395590	1793.56	56639.1	1	44027.4	1	NM_001150	NM_001150	ANPEP	0.777333	-0.363396
chr2	29330200	29353273	2874.9	56607.3	1	22876.9	1	NM_024692	NM_024692	CLIP4	0.404133	-1.3071
chr1	157972344	158008083	3223.66	56521.2	1	44287.8	1	NM_001286349	NM_018240	KIRREL1	0.78356	-0.351885
chr11	33383961	33409639	2593.48	56222	1	45645.2	1	NM_001278162	NM_005734	HIPK3	0.811875	-0.300671
chr12	124864804	124880887	1029.31	56124.8	1	41225.6	1	NR_106940	NR_106940	MIR6880	0.734533	-0.445101
chr6	148715522	148786057	5910.83	55976.6	1	56992.3	1	NM_001346507	NM_015278	SASH1	1.01815	0.0259433
chr1	153533952	153545482	808.253	55920.5	1	40024.1	1	NM_005978	NM_005978	S100A2	0.715732	-0.482509
chr14	77414064	77427982	1948.52	55434	1	30558.4	1	NR_133913	NR_133913	LINC01629	0.551257	-0.859204
chr12	6471378	6481920	1620.31	55280.1	1	50040.8	1	NM_001159576	NM_001038	SCNN1A	0.905221	-0.143657
chr7	155740146	155755461	637.104	55011.5	1	33382.1	1	NR_144629	NM_001291913	LOC389602	0.606821	-0.720658
chr3	171847721	171872157	2636.64	54756.2	1	20374.7	1	NM_001135095	NM_022763	FNDC3B	0.372099	-1.42624
chr8	129177369	129196263	3860.04	54730.2	1	32295.5	1	NR_031613	NR_031613	MIR1208	0.590085	-0.761005
chr7	44766147	44783990	2426.65	54499.7	1	36385.4	1	NM_001300959	NM_031449	ZMIZ2	0.667627	-0.582886
chr2	208194258	208205181	1115.24	54433.7	1	27058.5	1	NR_031633	NR_031633	MIR1302-4	0.49709	-1.00842
chr1	243427487	243457981	2567.59	53956.1	1	22904	1	NM_006642	NM_006642	SDCCAG8	0.424494	-1.23618
chr1	150534854	150555180	2187.08	53634.2	1	39302.4	1	NR_104133	NM_001025493	ADAMTSL4-AS1	0.732785	-0.448538
chr9	103174018	103200257	2860.05	53587.9	1	40439.5	1	NM_001198807	NM_080655	MSANTD3	0.754639	-0.406141
chr19	42771410	42786386	2649.25	53476.3	1	38295.1	1	NM_001304815	NM_015125	CIC	0.716114	-0.481739
chr1	19239735	19276146	1521.98	53218.3	1	41049.8	1	NM_001136265	NM_001136265	IFFO2	0.771346	-0.374549
chr4	5715876	5755104	3389.3	53087.3	1	41193.3	1	NM_153717	NM_014556	EVC	0.775955	-0.365955
chr2	217204785	217240448	2464.31	53070.1	1	29375.6	1	NM_020814	NM_020814	38047	0.553525	-0.853281
chr5	141721915	141740756	2061.21	52858.4	1	37361.7	1	NR_120664	NR_120664	SPRY4-AS1	0.706826	-0.500573
chr6	74289252	74320181	3151.67	52771.1	1	32692	1	NM_012434	NM_012434	SLC17A5	0.619505	-0.690811
chr17	73676719	73703740	2707.5	52693.7	1	24799.9	1	NM_001003715	NM_004259	RECQL5	0.470643	-1.0873
chr11	69451272	69461791	321.881	52592.9	1	36612.4	1	NM_053056	NM_053056	CCND1	0.696148	-0.522534
chrX	21944675	21992359	2698.91	52576.4	1	30226.9	1	NM_004595	NM_004595	SMS	0.574914	-0.798582
chr2	153258456	153283731	2138.26	52195.4	1	26134.3	1	NM_052905	NM_052905	FMNL2	0.500702	-0.997975
chr1	6423908	6449794	1082.03	52131.8	1	31857.9	1	NM_181864	NM_007274	ACOT7	0.611103	-0.710513
chr5	14099509	14113378	1213.54	51945	1	24702.1	1	NM_007118	NM_007118	TRIO	0.475543	-1.07235
chr5	133865036	133928194	4806.32	51878	1	34736.9	1	NM_015288	NM_015288	JADE2	0.669589	-0.578653
chr11	128362254	128388687	1913.75	51861.5	1	40434.6	1	NM_005238	NM_005238	ETS1	0.779664	-0.359076
chr19	41730221	41739693	2197.5	51683	1	27044.5	1	NM_001278599	NM_001699	AXL	0.523275	-0.934358
chr17	21179091	21200708	2140.08	51379.3	1	49807.7	1	NM_002756	NM_002756	MAP2K3	0.969413	-0.0448172
chr3	194242187	194315605	8509.15	51260.4	1	85216.3	1	NR_047573	NR_047573	TMEM44-AS1	1.66242	0.733283
chr5	14030000	14055548	1762.81	51228.8	1	29096.6	1	NM_001369	NM_001369	DNAH5	0.567973	-0.816105
chr6	10525343	10533980	1660.03	51063.7	1	31292.7	1	NM_145649	NM_001491	GCNT2	0.612818	-0.70647
chr2	36656883	36720216	7162.96	50571.4	1	37575.5	1	NM_016441	NM_016441	CRIM1	0.743018	-0.428531
chr11	107686443	107725778	2438.77	50077.4	1	39897.5	1	NM_017515	NM_017515	SLC35F2	0.796717	-0.327861
chr17	78754471	78772239	1739.49	49993.8	1	19717.1	1	NR_110852	NR_110852	LOC101928855	0.394392	-1.3423
chr4	7823653	7911957	9165.96	49909.4	1	72947.9	1	NM_203423	NM_203423	LOC389199	1.46161	0.547555
chr11	69065582	69088777	1312.84	49672.1	1	41723.2	1	NM_138768	NM_138768	MYEOV	0.839972	-0.251587
chr12	13356245	13364834	1905.9	49221.8	1	57729.2	1	NM_001423	NM_001423	EMP1	1.17284	0.230004
chr7	5588141	5610118	1474.66	49120.8	1	41275	1	NM_001101	NM_001101	ACTB	0.840276	-0.251065
chrX	64892670	64929769	1402.34	49000.4	1	30974	1	NM_002444	NM_002444	MSN	0.632117	-0.661737
chr6	86065281	86082257	1694.2	48554.8	1	28027.4	1	NR_134634	NR_134633	LINC02535	0.577232	-0.792776
chr21	43033075	43085219	2174.4	48014.2	1	57243.7	1	NR_024367	NR_024367	LINC00111	1.19222	0.253656
chr19	11196177	11205014	814.771	47705.7	1	31313.9	1	NM_001195800	NM_000527	LDLR	0.656398	-0.607357
chr1	59340663	59375984	2553.71	47361.9	1	36359.4	1	NR_108106	NR_034014	LINC01135	0.767693	-0.381398
chr5	172184987	172205452	2871.24	46971.3	1	48082.5	1	NM_004417	NM_004417	DUSP1	1.02366	0.0337339
chr17	37020108	37039908	726.66	46888.4	1	20607.8	1	NM_001271608	NM_006148	LASP1	0.439508	-1.18604
chr2	178100685	178123998	2032.89	46784.5	1	26775	1	NR_036075	NR_036075	MIR3128	0.572304	-0.805146
chr17	43442070	43472575	2565.47	46733.7	1	27552.1	1	NM_199282	NM_174919	ARHGAP27	0.589556	-0.762299
chr7	73112973	73129946	2583.29	46731.8	1	30108.4	1	NR_036247	NR_036247	MIR4284	0.644281	-0.634237
chr7	130585056	130590938	386.447	46540.7	1	25027.3	1	NR_110473	NM_001085379	LINC-PINT	0.537751	-0.89499
chr7	73237125	73270203	4015.67	46418.4	1	39075	1	NM_152559	NM_152559	METTL27	0.841801	-0.248448
chr12	30947999	30960292	1931.23	45753.3	1	37582.2	1	NR_040245	NR_040245	LINC00941	0.821408	-0.283828
chr8	94910555	94973867	5413.18	45711.3	1	81754.8	1	NM_001161781	NM_018444	PDP1	1.7885	0.838753
chr10	106079368	106097242	822.204	45648.4	1	42130.8	1	NM_001272012	NM_033397	ITPRIP	0.922941	-0.115689
chr8	23389762	23418692	1388.64	45645.8	1	29832.6	1	NM_001317813	NM_016612	SLC25A37	0.653568	-0.61359
chr5	172296386	172358710	6469.23	45552.6	1	37057.9	1	NM_001317981	NM_016093	RPL26L1	0.813518	-0.297755
chr8	94835405	94896937	5697.86	45515.2	1	94673.1	1	NR_039602	NR_039602	MIR378D2	2.08003	1.05661
chr2	27927103	27947190	2141.27	45406.7	1	32980.8	1	NR_135200	NR_135200	LINC01460	0.726344	-0.461276
chr1	169072112	169089320	1027.32	45274.2	1	29926.4	1	NM_001677	NM_001677	ATP1B1	0.661003	-0.59727
chr11	86426938	86460450	2040.88	45177.5	1	25690.3	1	NM_001293180	NM_007173	PRSS23	0.568652	-0.814382
chr16	2954258	2969936	754.112	45008.4	1	26633.8	1	NM_032296	NM_020912	FLYWCH1	0.591751	-0.756937
chr5	72660907	72684317	2294.18	44982.3	1	32659.3	1	NM_004472	NM_004472	FOXD1	0.726047	-0.461864
chr5	43034526	43047999	1011.82	44847.6	1	41401.2	1	NM_001014279	NM_001014279	ANXA2R	0.923153	-0.115358
chr1	22246360	22271118	916.046	44727.8	1	23851.9	1	NM_001291860	NM_005529	HSPG2	0.533267	-0.90707
chr12	27763708	27788044	2411.7	44705.2	1	56099.3	1	NM_001029874	NM_001029874	REP15	1.25487	0.32754
chr5	154133469	154162270	3516.6	44699.2	1	33944.9	1	NM_015315	NM_015315	LARP1	0.759407	-0.397054
chr13	114828317	114844523	601.243	44621.6	1	24216.6	1	NM_001320822	NM_007368	RASA3	0.542711	-0.881744
chr16	4338529	4389117	2109.52	44335.3	1	35968.1	1	NM_001318918	NM_032575	GLIS2	0.811273	-0.30174
chr7	100803423	100835972	3365.57	44139.7	1	33505.9	1	NM_198571	NM_198571	NAT16	0.759089	-0.39766
chr19	42617518	42626197	1941.49	44045.1	1	23164.3	1	NM_001247994	NM_002698	POU2F2	0.525922	-0.92708
chr8	25027795	25053118	1554.83	43856.9	1	32269.1	1	NM_024940	NM_024940	DOCK5	0.735782	-0.442651
chr11	47526725	47562893	2839.19	43636.7	1	30019.4	1	NM_001172639	NM_006560	CELF1	0.68794	-0.539645
chr11	62643656	62657195	953.146	43506.2	1	23479.3	1	NR_037193	NM_002394	SLC3A2	0.539678	-0.88983
chr7	157092997	157113014	1060.9	43476.9	1	20647.5	1	NM_005494	NM_005494	DNAJB6	0.474908	-1.07428
chr1	94240907	94282815	2598.3	43383.2	1	68666.3	1	NR_030621	NR_030621	MIR760	1.58279	0.662466
chr7	73592774	73635066	4990.46	43353.5	1	27075.3	1	NR_030321	NR_030321	MIR590	0.624524	-0.67917
chr2	105997148	106026668	2335.03	43158.2	1	63801.6	1	NM_001039492	NM_001450	FHL2	1.47832	0.563956
chr3	108180721	108207869	2356.45	43146.3	1	29265.5	1	NM_014981	NM_014981	MYH15	0.678286	-0.560034
chr20	25200162	25219034	405.748	43101.8	1	34071.5	1	NM_002862	NM_002862	PYGB	0.79049	-0.339181
chr6	28677559	28732050	6326.41	43080.6	1	30188	1	NR_135285	NR_135285	LINC00533	0.700734	-0.513062
chr11	35085519	35138307	3330.92	42552.4	1	62559.1	1	NR_120528	NR_120528	LOC100507144	1.47016	0.555978
chr17	7739300	7755300	1228.8	42262.4	1	37052.8	1	NM_001080424	NM_001080424	KDM6B	0.876732	-0.189792
chr5	72734483	72746970	1072.63	41740.3	1	28003.3	1	NM_004472	NM_004472	FOXD1	0.670895	-0.575842
chr17	2296688	2310312	901.909	41651.3	1	37547.7	1	NM_020310	NM_020310	MNT	0.901478	-0.149635
chr2	127966238	127984313	1458.65	41637.6	1	39116.1	1	NM_001001665	NM_001001665	CYP27C1	0.939443	-0.0901231
chr19	40927959	40939528	2596.08	41439	1	28502.5	1	NM_013376	NM_013376	SERTAD1	0.687819	-0.539898
chr5	52280278	52340770	5407.98	41437	1	147479	1	NR_073107	NM_002203	ITGA2	3.55912	1.83152
chr3	149054549	149070974	1987.42	41354.9	1	19473.5	1	NM_138786	NM_138786	TM4SF18	0.470887	-1.08655
chr3	11632517	11652218	1292.39	41181	1	26602.3	1	NM_001284391	NM_014667	VGLL4	0.645984	-0.63043
chr20	52441283	52456471	1678.27	41127.6	1	34414.5	1	NR_002189	NR_002189	SUMO1P1	0.836774	-0.25709
chr4	143318480	143338292	1008.43	40939.5	1	20448	1	NM_001331040	NM_003866	INPP4B	0.499468	-1.00154
chr9	3848828	3880677	2124.33	40766.7	1	24561.9	1	NR_026663	NM_032764	GLIS3-AS1	0.6025	-0.730967
chr19	48747975	48763096	598.792	40285.4	1	19664.9	1	NM_014959	NM_014959	CARD8	0.488139	-1.03464
chr8	129115563	129154763	5923.12	40180	1	30740.6	1	NR_031613	NR_031613	MIR1208	0.765073	-0.38633
chr1	231512833	231557234	3410	40147.4	1	18546.3	1	NM_022051	NM_022051	EGLN1	0.461955	-1.11417
chr8	142157883	142171358	1660.12	39859.1	1	27212.8	1	NM_014957	NM_014957	DENND3	0.682725	-0.550624
chr10	102802319	102826750	1751.7	39644.2	1	38102.6	1	NM_030929	NM_030929	KAZALD1	0.961114	-0.0572202
chr16	18796557	18815486	1300.42	39504.8	1	30627.1	1	NM_001019	NM_001019	RPS15A	0.775276	-0.367219
chr8	22922359	22950193	1358.3	39426.9	1	29000.2	1	NR_046173	NR_046173	LOC254896	0.735545	-0.443114
chr13	45736475	45827387	6291.11	38710.3	1	38264.9	1	NM_198404	NM_198404	KCTD4	0.988492	-0.0166984
chr12	76099911	76121295	2940.3	38655.9	1	35781.8	1	NM_007043	NM_007043	KRR1	0.925651	-0.111459
chr6	27787885	27802610	1491.64	38594.2	1	21180.4	1	NM_021968	NM_021968	HIST1H4J	0.548798	-0.865652
chr2	85762761	85777355	1220.06	38588	1	36048.6	1	NM_005911	NM_005911	MAT2A	0.934193	-0.0982073
chr1	36831491	36846392	837.436	38572.7	1	27680.1	1	NM_001282547	NM_032017	STK40	0.717608	-0.478732
chr10	17065173	17084073	640.71	38419.9	1	18661.9	1	NM_001081	NM_001081	CUBN	0.485734	-1.04176
chr17	49191975	49209181	1944.28	38274.7	1	24845.5	1	NM_001130527	NM_003971	SPAG9	0.649135	-0.62341
chr10	3782965	3822890	1632.93	38180.3	1	38224.2	1	NM_001160125	NM_001300	KLF6	1.00115	0.00165853
chr16	89386905	89402771	791.713	37997.5	1	28409.7	1	NM_001242885	NM_001242885	LOC100287036	0.747672	-0.419522
chr16	3200519	3241909	1961.89	37958.8	1	35057.3	1	NR_132322	NR_132322	CASP16P	0.923563	-0.114717
chr15	90937861	90969193	2208.91	37930.5	1	22145.5	1	NM_003870	NM_003870	IQGAP1	0.583843	-0.776348
chr12	31635387	31675027	7024.21	37907.7	1	35386.6	1	NR_046909	NR_046909	DENND5B-AS1	0.933494	-0.0992878
chr22	30011394	30029986	1310.74	37778.9	1	19335.7	1	NM_016418	NM_000268	NF2	0.511811	-0.966317
chr20	30283391	30304510	4056.96	37756.5	1	29057.6	1	NR_131907	NR_131907	ABALON	0.769605	-0.37781
chr11	96032701	96055995	1786.65	37577.9	1	34242.2	1	NR_036125	NR_036125	MIR1260B	0.911232	-0.134109
chr12	66113801	66134643	2469.78	37559.4	1	21761.1	1	NR_120432	NR_120431	LOC100507065	0.57938	-0.787419
chr12	64554335	64581582	2978.1	37478.2	1	22789.4	1	NM_152440	NM_152440	C12orf66	0.60807	-0.717691
chr2	232469278	232508239	1815.58	37328.5	1	36416.8	1	NM_152614	NM_152614	TEX44	0.975577	-0.0356728
chr1	236064506	236083727	970.66	37138.8	1	21235.4	1	NR_102436	NM_000081	LYST	0.571783	-0.806459
chr19	1099163	1113670	1014.04	36987	1	19271.1	1	NM_001039848	NM_002085	GPX4	0.521023	-0.940581
chr12	31884707	31916540	4319.74	36795.8	1	37951.3	1	NM_001278411	NM_001113402	AMN1	1.0314	0.0446097
chrX	45555993	45579570	796.903	36740	1	30643	1	NR_102268	NR_102268	LOC392452	0.83405	-0.261794
chr7	65564861	65584364	1821.58	36733.9	1	25433.9	1	NM_001142414	NM_014478	CRCP	0.692381	-0.530362
chr16	1725243	1746970	1099.39	36725.1	1	23986.6	1	NM_144570	NM_144570	JPT2	0.653138	-0.614539
chr1	214720544	214758350	2132.26	36358	1	17557.1	1	NM_005401	NM_005401	PTPN14	0.482895	-1.05022
chr1	235106822	235133972	1710.45	36152.9	1	24486.6	1	NR_125945	NR_125945	LOC101927851	0.677305	-0.562121
chr12	109110969	109128668	1465.48	36067	1	30879.4	1	NM_001276471	NM_014325	CORO1C	0.856168	-0.224033
chr11	102463901	102484490	1239.46	36055.5	1	38291.4	1	NM_004771	NM_004771	MMP20	1.06201	0.0868036
chr6	16669320	16752422	10537.3	36033	1	47077.3	1	NR_136240	NR_136240	LOC101928433	1.3065	0.385711
chr11	102212569	102221081	1097.2	36029.6	1	26051.8	1	NM_001256166	NM_001166	BIRC2	0.723067	-0.467798
chr7	151424645	151453408	1501.43	35890.5	1	16837.9	1	NM_001304527	NM_016203	PRKAG2	0.469146	-1.09189
chr7	6407659	6435608	3096.75	35864.2	1	20749.3	1	NM_018890	NM_006908	RAC1	0.578554	-0.789477
chr17	17589235	17598540	792.786	35752.6	1	29939.8	1	NM_030665	NM_030665	RAI1	0.837415	-0.255985
chr19	54481204	54492945	414.457	35717.3	1	25947.6	1	NR_030632	NR_030632	MIR935	0.726472	-0.461021
chr9	130336597	130348459	839.83	35667.8	1	31908.8	1	NM_001035534	NM_022833	NIBAN2	0.894609	-0.160671
chr4	74968382	74983107	1547.6	35658.1	1	22454.2	1	NM_002089	NM_002089	CXCL2	0.629708	-0.667246
chr17	80223996	80259045	2660.22	35606.3	1	32350.2	1	NR_135639	NR_135639	LINC01970	0.908554	-0.138356
chr2	28492050	28501783	1245.82	35579	1	22259.4	1	NR_038319	NR_038319	LOC100505716	0.625633	-0.676612
chr17	57762407	57800542	4740.18	35534.2	1	28738.5	1	NM_030938	NM_030938	VMP1	0.808757	-0.306221
chr1	15740062	15760085	1313.51	35336.6	1	21823.1	1	NM_024329	NM_024329	EFHD2	0.617577	-0.695309
chr13	80507667	80513918	544.462	35143.1	1	20625.2	1	NR_120413	NR_120413	LINC00382	0.586891	-0.768836
chr10	99301334	99313694	770.028	35124.6	1	24365.3	1	NM_001291219	NM_020349	ANKRD2	0.69368	-0.527658
chr7	139404751	139474577	4601.53	35115.5	1	42873.2	1	NM_022740	NM_022740	HIPK2	1.22092	0.287967
chr5	180586790	180617648	2592.07	35067	1	36424.8	1	NR_108031	NR_108031	LINC01962	1.03872	0.0548051
chr6	26550713	26577000	3969.34	34911.8	1	26599.8	1	NR_134611	NR_134611	LOC105374988	0.761916	-0.392297
chr10	79146774	79176797	1693.3	34901.7	1	33965	1	NR_126365	NR_126365	KCNMA1-AS3	0.973161	-0.0392492
chr7	5635416	5649319	989.894	34829.8	1	24442.9	1	NM_003088	NM_003088	FSCN1	0.70178	-0.510909
chr3	182983002	183016953	2587.07	34630	1	26570.1	1	NM_032047	NM_032047	B3GNT5	0.767255	-0.382222
chr7	12746705	12759494	890.114	34430.5	1	18957.1	1	NM_005738	NM_005738	ARL4A	0.550591	-0.860948
chr6	9500208	9528151	3652.15	34397.8	1	23002.7	1	NR_004855	NR_004855	HULC	0.668725	-0.580516
chr20	57194339	57231000	1851.38	34329.4	1	73215.7	1	NR_125359	NR_125359	LINC01711	2.13274	1.09271
chr1	28835113	28848475	970.081	34285.6	1	22315.9	1	NM_001048194	NM_001269	RCC1	0.650883	-0.61953
chr3	27549192	27576499	1551.04	34278.5	1	22610.2	1	NM_001321105	NM_003615	SLC4A7	0.659603	-0.60033
chr12	46910587	46925079	3108.53	34176.5	1	22462.6	1	NR_125381	NR_125377	LOC100288798	0.657253	-0.605479
chr3	134027467	134052950	2892.32	34129.4	1	25409.1	1	NR_106885	NR_106885	MIR6827	0.744493	-0.425669
chr15	59560325	59606680	3147.5	34066.3	1	56618	1	NM_004998	NM_004998	MYO1E	1.66199	0.732916
chr10	25234011	25247416	479.899	33940.1	1	36941.5	1	NM_001282786	NM_020200	PRTFDC1	1.08843	0.122251
chr11	111494278	111513307	1959.99	33896.4	1	38529.9	1	NM_015191	NM_015191	SIK2	1.1367	0.184849
chr1	66800244	66820287	2318.98	33842.6	1	28340.8	1	NM_001297442	NM_002600	PDE4B	0.83743	-0.25596
chr19	54511114	54545438	1098.37	33833.2	1	19200.8	1	NM_031897	NM_031897	CACNG6	0.567515	-0.817268
chr11	128072192	128106458	2206.73	33717.7	1	21772.6	1	NM_005238	NM_005238	ETS1	0.645732	-0.630993
chr17	17817600	17829347	1384.97	33663.4	1	29846.8	1	NM_001288787	NM_144678	TOM1L2	0.886625	-0.173605
chr7	97969190	98004939	5029.88	33611.2	1	22475.4	1	NM_018842	NM_018842	BAIAP2L1	0.668688	-0.580596
chr10	80724876	80737656	506.088	33543.7	1	24771.5	1	NR_024429	NR_015429	ZMIZ1-AS1	0.738484	-0.437361
chr9	128276168	128303443	3586.66	33469.2	1	40915.2	1	NM_001006620	NM_024117	MAPKAP1	1.22248	0.289806
chr11	33752135	33763845	978.956	33283.3	1	26287.8	1	NM_203330	NM_000611	CD59	0.789818	-0.340408
chr2	232526831	232552400	992.077	33030	1	24088.6	1	NM_002823	NM_002823	PTMA	0.729292	-0.455431
chr20	56560178	56603564	3093.42	33021.1	1	86442.3	1	NR_039757			2.61779	1.38835
chr2	234323209	234333024	758.699	32896.9	1	24332.4	1	NM_003648	NM_003648	DGKD	0.739655	-0.435077
chr8	62621665	62634334	2526.2	32871	1	22416.5	1	NR_039680	NR_039680	MIR4470	0.681955	-0.552252
chr1	43828975	43838026	331.267	32848.8	1	23817.7	1	NM_001256399	NM_022821	ELOVL1	0.725071	-0.463806
chr5	151122888	151135002	2428.86	32768.4	1	38437.7	1	NM_004045	NM_004045	ATOX1	1.17301	0.230219
chr1	7345231	7372990	1657.21	32686.2	1	33632.8	1	NM_004781	NM_004781	VAMP3	1.02896	0.0411864
chr19	17190374	17220511	1898.63	32632.3	1	24260.3	1	NM_004145	NM_004145	MYO9B	0.743443	-0.427706
chr10	13904917	13934612	1380.82	32426.9	1	30235.4	1	NM_001318337	NM_018027	FRMD4A	0.932418	-0.100952
chr14	69406064	69425314	1994.3	32297.7	1	22742	1	NM_001130005	NM_001102	ACTN1	0.704136	-0.506073
chr11	86378295	86413559	2341.53	32241.9	1	21253.6	1	NM_001161586	NM_006680	ME3	0.659193	-0.601228
chr11	46259374	46270603	810.734	32229.5	1	18723.2	1	NM_052854	NM_052854	CREB3L1	0.580935	-0.783551
chr11	102184224	102195727	962.801	31870.2	1	21925.9	1	NM_182962	NM_001165	BIRC3	0.687974	-0.539575
chr10	3128610	3141496	333.747	31861.9	1	23179.3	1	NM_001323074	NM_002627	PFKP	0.727493	-0.458994
chr8	79420484	79447744	5127.61	31700.7	1	26082.4	1	NM_006823	NM_006823	PKIA	0.822771	-0.281438
chr2	47257338	47276613	1586.33	31587.9	1	27143.1	1	NM_001171508	NM_139279	MCFD2	0.859287	-0.218788
chr1	21647789	21661576	725.196	31555.7	1	16616.1	1	NM_001113348	NM_001397	ECE1	0.526564	-0.925319
chr1	23504352	23528686	1053.66	31493.1	1	22679.3	1	NM_000864	NM_000864	HTR1D	0.720136	-0.473659
chr6	17703827	17715405	1666.07	31447	1	22970.8	1	NR_134618	NR_134616	LOC105374952	0.730459	-0.453125
chr4	40286506	40330456	3981.87	31437.4	1	84889.4	1	NR_121641	NR_121640	LINC02265	2.70027	1.4331
chr6	111799156	111809086	1102.23	31383.8	1	24891.5	1	NR_034108	NR_034108	TRAF3IP2-AS1	0.793134	-0.334363
chr17	80161820	80173537	829.564	31273.8	1	20388.8	1	NM_198082	NM_152675	CCDC57	0.651943	-0.617183
chr1	8918392	8935971	1413.35	31144.7	1	20349.5	1	NR_106786	NR_106786	MIR6728	0.653384	-0.613998
chr20	43965839	43973696	968.768	30581	1	28358.3	1	NM_002999	NM_002999	SDC4	0.927316	-0.108867
chr3	141080074	141091396	1435.63	30395	1	40875.8	1	NM_001080412	NM_152535	ZBTB38	1.34482	0.427412
chr22	43005028	43033587	1196.62	30238.3	1	23863.9	1	NR_029422	NR_029422	RNU12	0.789195	-0.341546
chr16	19119272	19142461	834.804	30229.2	1	28376.4	1	NM_001034841	NM_001034841	ITPRIPL2	0.938708	-0.0912513
chr1	153571258	153582926	383.877	30155.9	1	24310.3	1	NM_001317008	NM_080388	S100A16	0.806152	-0.310876
chr7	75993796	76022664	3140.84	30118	1	20770.5	1	NM_007155	NM_007155	ZP3	0.689639	-0.536087
chr2	232570065	232582236	164.309	30111.1	1	21358.9	1	NR_128710	NR_128710	MIR1244-4	0.709337	-0.495457
chr12	50911279	50944593	3627.89	30095.9	1	27790.5	1	NM_173602	NM_020849	DIP2B	0.9234	-0.114972
chr10	79388799	79401623	1140.05	30051.8	1	34082.3	1	NM_001161352	NM_002247	KCNMA1	1.13412	0.181575
chr12	680032	684922	642.057	29954.7	1	29097.5	1	NR_134624	NR_134624	LOC105369595	0.971383	-0.0418881
chr1	45187539	45209074	1238.26	29750.6	1	22237	1	NM_001297655	NM_006845	KIF2C	0.747448	-0.419954
chr9	131930103	131937829	988.928	29450	1	25991.8	1	NM_203434	NM_203434	IER5L	0.882575	-0.180209
chr12	50962108	50992743	3657.82	29259.5	1	27219.2	1	NM_173602	NM_020849	DIP2B	0.930269	-0.10428
chr7	151289724	151305387	1069.78	29213.1	1	18971	1	NM_024429	NM_016203	PRKAG2	0.649402	-0.622816
chr11	121962856	122004798	3405.69	29170.7	1	26620.6	1	NM_001001786	NM_001001786	BLID	0.912581	-0.131976
chr6	27560143	27585538	3428.32	29128.1	1	24183.7	1	NR_038293	NR_038292	LINC01012	0.830253	-0.268377
chr20	3786311	3794153	345.048	29111.1	1	24427	1	NR_109859	NR_109859	LINC01730	0.839098	-0.253089
chr13	34730207	34739233	659.801	29070	1	17448.2	1	NM_002915	NM_002915	RFC3	0.600211	-0.736458
chr8	103800937	103807228	954.974	28819.1	1	22418	1	NM_148174	NM_015878	AZIN1	0.777887	-0.362368
chr11	94507571	94535394	1499.66	28635.4	1	35866.6	1	NM_130847	NM_130847	AMOTL1	1.25253	0.324841
chr11	65270557	65283861	972.522	28593	1	18943.6	1	NR_144569	NR_144569	MASCRNA	0.662526	-0.593952
chr3	52072418	52087244	544.114	28230.2	1	20153	1	NM_001947	NM_001947	DUSP7	0.713881	-0.486245
chr2	127807616	127825725	1216.92	28041.8	1	20137.2	1	NM_001320634	NM_004305	BIN1	0.718114	-0.477715
chr2	26177793	26202748	2522.95	28004.5	1	27745	1	NM_002254	NM_002254	KIF3C	0.990732	-0.0134325
chr19	11249328	11263543	882.751	27794.6	1	20822.1	1	NM_182513	NM_182513	SPC24	0.749143	-0.416686
chr6	27500559	27529652	3610.44	27746	1	20728.8	1	NR_144687	NM_007149	ZNF184	0.74709	-0.420646
chr1	17215784	17240751	846.381	27641	1	24502.6	1	NR_135059	NR_135056	LOC105376805	0.88646	-0.173872
chr3	156534840	156538874	461.49	27303.3	1	16326	1	NR_038387	NR_038387	LINC00886	0.597949	-0.741905
chr3	150317433	150328508	1371.09	27247.8	1	18859.6	1	NM_016275	NM_016275	SELENOT	0.692151	-0.530841
chr12	54646467	54656152	1268.73	27235.2	1	17981.2	1	NM_001127322	NM_012117	CBX5	0.660218	-0.598985
chr15	93450169	93474308	1472.48	27219.1	1	17442.8	1	NR_036136	NR_036136	MIR3175	0.64083	-0.641986
chr12	1582091	1586893	810.578	27201.4	1	16175.1	1	NR_028415	NR_028415	LINC00942	0.59464	-0.749911
chr14	69002353	69022301	2942.33	26844	1	22944.2	1	NR_135816	NR_135816	LOC100996664	0.854722	-0.226472
chr7	5787486	5814598	3074.5	26821.9	1	21394.1	1	NM_207116	NM_019011	RNF216	0.797635	-0.3262
chr12	65064083	65085770	1951.83	26731.4	1	18188.9	1	NR_037515	NR_037515	MIR548Z	0.680432	-0.555478
chr19	49217015	49229083	655.292	26696.8	1	19896.5	1	NM_001130915	NM_182574	MAMSTR	0.745276	-0.424153
chr12	48202419	48209421	1691.68	26610.4	1	22045.1	1	NM_001308090	NM_015401	HDAC7	0.828439	-0.271532
chr12	1022110	1028059	833.455	26584.9	1	20972.6	1	NM_001297420	NM_134422	RAD52	0.788892	-0.342101
chr6	13984813	14004263	1991.68	26524	1	34200.9	1	NM_001165033	NM_152737	RNF182	1.28943	0.366737
chr22	41684912	41704432	739.808	26447.6	1	16935.6	1	NM_017590	NM_017590	ZC3H7B	0.640342	-0.643084
chr12	1048148	1062850	2043.58	26438.6	1	24033.4	1	NM_134424	NM_134422	RAD52	0.909025	-0.137608
chr15	74243973	74280885	1528.16	26285	1	40175	1	NM_001324228	NM_004809	STOML1	1.52844	0.612057
chr1	77998012	78011456	1205.93	26284.4	1	30812.3	1	NM_015534	NM_015534	ZZZ3	1.17227	0.229302
chr9	127014273	127029683	1365.33	25995.1	1	23799.2	1	NM_001166168	NM_014397	NEK6	0.915526	-0.127328
chr17	17044177	17059896	977.722	25749.3	1	24281.1	1	NM_178836	NM_178836	PLD6	0.942983	-0.0846968
chr1	39571059	39576472	507.198	25616.5	1	17644.2	1	NM_012090	NM_012090	MACF1	0.688784	-0.537877
chr19	50362198	50375356	806.585	25492.3	1	17702.8	1	NM_007254	NM_007254	PNKP	0.694436	-0.526087
chr3	169376407	169386670	825.145	25413.2	1	17885.3	1	NM_004991	NM_004991	MECOM	0.70378	-0.506804
chr7	73508006	73512442	554.5	25375.7	1	22132.1	1	NM_001204426	NM_002314	LIMK1	0.872177	-0.197308
chr1	11968653	11998890	1599.54	25368.8	1	22233.3	1	NM_138346	NM_138346	KIAA2013	0.8764	-0.190338
chr1	16115099	16127069	505.134	25347.7	1	17776.6	1	NM_001089591	NM_001089591	UQCRHL	0.701313	-0.51187
chr1	201505042	201528806	895.903	25106.7	1	31007.3	1	NR_026667	NR_026667	RPS10P7	1.23502	0.304536
chr2	10424665	10438279	1520.68	25040.2	1	23452.8	1	NM_002149	NM_002149	HPCAL1	0.936606	-0.0944853
chr1	15664587	15683534	1434.29	24886.9	1	21671.6	1	NM_024329	NM_024329	EFHD2	0.870803	-0.199581
chr11	129503835	129513722	725.706	24778.8	1	24247.9	1	NR_120582	NR_120582	LINC01395	0.978573	-0.0312484
chr2	75062555	75075156	725.818	24217.9	1	19603.4	1	NM_000189	NM_000189	HK2	0.809459	-0.304969
chr17	46549284	46583925	4825.49	26749.8	0	70307.4	1	NM_002144	NM_002144	HOXB1	2.62833	1.39415
chr6	56703850	56734152	3199.89	26574.9	0	18835.7	1	NM_001144770	NM_001723	DST	0.70878	-0.49659
chr6	27125275	27156552	3434.21	26203.9	0	22525.7	1	NR_036096	NR_036096	MIR3143	0.859632	-0.218208
chr5	149866659	149903699	3885.5	25742.8	0	46407.4	1	NM_001543	NM_001543	NDST1	1.80273	0.850186
chr1	33438573	33472797	2186.91	25561.9	0	27457.9	1	NM_001300826	NM_153341	RNF19B	1.07417	0.103227
chr9	134248765	134282341	2588.71	25366.7	0	23412.5	1	NM_013318	NM_013318	PRRC2B	0.922965	-0.115652
chr1	10554934	10589444	3237.04	25095.7	0	28011.8	1	NM_004565	NM_004565	PEX14	1.1162	0.158594
chr17	49328453	49341034	1889.67	25095.3	0	19196.1	1	NM_017643	NM_017643	MBTD1	0.764927	-0.386606
chr12	12956706	12973270	3417.15	24900.7	0	21990.4	1	NM_016355	NM_016355	DDX47	0.883124	-0.179312
chr6	158177903	158201330	1576.64	24877.1	0	60176.9	1	NM_016224	NM_016224	SNX9	2.41897	1.27439
chr7	116314975	116364879	3912.47	24822.2	0	29732.8	1	NM_001127500	NM_000245	MET	1.19783	0.260422
chr2	102352452	102392016	2864.43	24731.5	0	21253.8	1	NM_001242559	NM_004834	MAP4K4	0.859382	-0.218628
chr3	134073641	134088021	1545.85	24434.5	0	23522.8	1	NR_106885	NR_106885	MIR6827	0.962688	-0.0548593
chr9	114698326	114739052	4243.65	24223.8	0	19988.3	1	NR_039814	NR_039814	MIR4668	0.825151	-0.277269
chr12	122492276	122519996	1535.69	24188.5	0	24501.7	1	NR_135044	NR_135044	LOC100506691	1.01295	0.0185627
chr6	167135336	167171313	1734.09	24180.1	0	25230.7	1	NM_021135	NM_021135	RPS6KA2	1.04345	0.0613558
chr7	55119162	55154677	2191.28	24160.9	0	20335.9	1	NM_001346900	NM_005228	EGFR	0.841687	-0.248643
chr8	55464877	55492174	2694.21	23925.8	0	39613.4	1	NM_006269	NM_006269	RP1	1.65568	0.72742
chr6	27720325	27745270	2484.52	23897.3	0	19389.7	1	NR_038929	NR_038929	LOC100131289	0.811378	-0.301554
chr20	39938219	39958765	2134.73	23786.1	0	27315.9	1	NM_015035	NM_015035	ZHX3	1.1484	0.199622
chr6	106964227	106976366	1325.58	23719.6	0	19564.4	1	NM_001624	NM_001624	CRYBG1	0.824821	-0.277847
chr19	2160781	2168304	448.371	23699.7	0	18409.5	1	NM_032482	NM_032482	DOT1L	0.776783	-0.364416
chr2	113379936	113398735	1789.66	23686.7	0	43461.4	1	NR_033871	NR_033871	FLJ42351	1.83484	0.875655
chr3	194196379	194221796	2884.83	23658.1	0	36265	1	NR_033929	NR_033929	LINC00884	1.53287	0.61624
chr1	156627767	156633184	362.939	23588.9	0	18637.2	1	NM_006617	NM_006617	NES	0.790084	-0.339922
chrX	71477904	71506506	1229.89	23250.6	0	21720.4	1	NM_001007	NM_001007	RPS4X	0.934186	-0.0982179
chr11	33180289	33187565	596.632	23236.6	0	15984.6	1	NR_034027	NR_034027	CSTF3-DT	0.687907	-0.539714
chr12	54805742	54817155	1366.14	23083.9	0	28037.2	1	NM_002205	NM_002205	ITGA5	1.21458	0.280452
chr19	10526995	10535101	526.89	22859.7	0	21643.8	1	NM_001111307	NM_006202	PDE4A	0.94681	-0.0788525
chr2	242249182	242261181	842.33	22795.7	0	17550.9	1	NM_005336	NM_005336	HDLBP	0.769923	-0.377214
chr1	59309700	59317671	678.332	22777.1	0	17600.8	1	NR_108106	NR_034014	LINC01135	0.772738	-0.371948
chr10	105648592	105671197	1681.81	22690.9	0	23613.2	1	NM_024928	NM_024928	STN1	1.04065	0.0574788
chr17	79361054	79370809	838.93	22616	0	21824.9	1	NM_001272086	NM_001272086	LOC100130370	0.965019	-0.0513708
chr9	131903083	131910552	557.934	22422.7	0	20637.6	1	NM_001193397	NM_021131	PTPA	0.920389	-0.119684
chr2	101374579	101402989	1585.28	22418.3	0	31430	1	NM_002518	NM_002518	NPAS2	1.40198	0.487463
chr21	43168132	43184373	646.392	22393.1	0	34947.4	1	NR_106872	NR_106872	MIR6814	1.56063	0.642131
chr19	18475958	18488554	875.422	22385.6	0	19430.6	1	NM_004864	NM_004864	GDF15	0.867995	-0.204242
chr16	31880726	31891875	402.479	22302.5	0	20102.8	1	NM_001265588	NM_003414	ZNF267	0.90137	-0.149809
chr6	151178742	151203487	1506.97	22277.9	0	18655.3	1	NM_001242768	NM_015440	MTHFD1L	0.837388	-0.256033
chr2	100458069	100498709	2544.06	22087.8	0	55810.9	1	NM_001025108	NM_002285	AFF3	2.52677	1.33729
chr19	41110292	41120532	1065.98	22080.5	0	18829.3	1	NM_001042545	NM_003573	LTBP4	0.852757	-0.229793
chr22	20866129	20885845	1476.73	22050.4	0	23852.4	1	NM_001293237	NM_015889	MED15	1.08172	0.113332
chr12	51782026	51788149	565.765	21777.7	0	23873.6	1	NM_001267615	NM_004858	SLC4A8	1.09624	0.132565
chr10	25346858	25370025	1207	21404	0	41304.4	1	NM_001270383	NM_145010	ENKUR	1.92975	0.948417
chr20	44400205	44409678	875.305	21328.5	0	18594.6	1	NM_080614	NM_080614	WFDC3	0.871819	-0.1979
chr12	27488470	27508569	3233.93	21309	0	27997.9	1	NM_001248004	NM_020183	ARNTL2	1.3139	0.393859
chr2	47291336	47316240	1212.82	21305.4	0	19557.1	1	NM_001163561	NM_173649	STPG4	0.917943	-0.123524
chr12	6388975	6407273	2501.34	21269.6	0	18038.2	1	NM_018173	NM_018173	PLEKHG6	0.848073	-0.23774
chr2	65568201	65616109	4225.49	21247.2	0	34709.3	1	NM_001128210	NM_181784	SPRED2	1.6336	0.708052
chr6	27631700	27661941	3807.34	21214.1	0	19953	1	NR_038293	NR_038292	LINC01012	0.940556	-0.0884143
chr6	1316468	1335740	1965.74	21139.5	0	27098.4	1	NM_033260	NM_033260	FOXQ1	1.28189	0.358267
chr4	84462183	84502839	3268.74	21108.6	0	39659.9	1	NM_032717	NM_032717	GPAT3	1.87885	0.909851
chr16	2201569	2211705	344.624	21097.1	0	17684.3	1	NM_032271	NM_032271	TRAF7	0.838234	-0.254575
chr6	86112538	86114246	266.619	21039	0	15400.5	1	NR_134633	NR_134633	LINC02535	0.732	-0.450085
chr2	114635635	114652092	1612.79	21000.8	0	19019.4	1	NM_005721	NM_005721	ACTR3	0.90565	-0.142974
chr3	5055209	5068009	1182.72	20807.7	0	20714.2	1	NR_125915	NR_037903	BHLHE40-AS1	0.995509	-0.00649323
chr9	140301468	140308203	363.017	20675.1	0	17744	1	NM_001286823	NM_017820	EXD3	0.858232	-0.220561
chr11	13229622	13243946	584.419	20543.5	0	19364.6	1	NM_001030273	NM_001178	ARNTL	0.942616	-0.0852578
chr6	73261209	73270897	1128.65	20437.8	0	18430.5	1	NM_001160133	NM_019842	KCNQ5	0.901782	-0.149149
chr1	68154520	68202187	4523.6	20415.8	0	22432.1	1	NM_001199742	NM_001924	GADD45A	1.09876	0.13588
chr5	40677237	40690355	886.777	20340.8	0	20544.1	1	NM_000958	NM_000958	PTGER4	1.01	0.0143498
chr11	122982795	123016435	1540.71	20284.9	0	30736.9	1	NM_024769	NM_024769	CLMP	1.51526	0.599563
chr5	17222429	17266418	2001.5	20221.7	0	21009.1	1	NM_006317	NM_006317	BASP1	1.03894	0.0551102
chr4	187578748	187622779	1928.56	20020.9	0	18911.3	1	NM_005245	NM_005245	FAT1	0.944579	-0.0822569
chr8	23202083	23211775	360.542	19993.6	0	18502	1	NR_038323	NR_038323	LOC100507156	0.925396	-0.111857
chr2	201987990	201997884	1062.62	19906.7	0	19785	1	NM_001308042	NM_003879	CFLAR	0.993887	-0.00884673
chr3	50263833	50280708	631.125	19774.1	0	24343.9	1	NM_002070	NM_002070	GNAI2	1.2311	0.299945
chr17	75378717	75423197	2215.1	19646.8	0	26590.1	1	NM_001293696	NM_006640	SEPTIN9	1.35341	0.436596
chr9	127414562	127427623	1738.42	19588.9	0	21042.6	1	NR_038975	NR_038975	MIR181A2HG	1.07421	0.103276
chr16	84534443	84551833	1335.55	19555.1	0	17165.7	1	NM_020947	NM_020947	MEAK7	0.877812	-0.188016
chr10	25178887	25218356	2001.08	19552.9	0	24020.8	1	NM_001282786	NM_020200	PRTFDC1	1.2285	0.2969
chr20	48753640	48789125	1880.7	19527.4	0	26340.5	1	NR_027889	NM_199129	TMEM189	1.3489	0.431784
chr6	3053956	3069494	1036.38	19525.1	0	18591.2	1	NM_003804	NM_003804	RIPK1	0.952173	-0.0707051
chr1	15483060	15526995	2438.39	19406.1	0	22121.3	1	NM_001278501	NM_001278501	C1orf195	1.13991	0.188925
chr11	119080621	119100271	1275.29	19365.1	0	17464.9	1	NM_005188	NM_005188	CBL	0.901877	-0.148997
chr22	50345639	50364286	311.405	19200.8	0	18824.1	1	NM_001001852	NM_001001852	PIM3	0.980383	-0.0285832
chr21	30705127	30720909	1273.61	19192.5	0	19910.6	1	NR_046564	NR_046564	BACH1-IT2	1.03741	0.0529927
chr16	89307493	89336588	1414.02	19141.6	0	18818.6	1	NM_182531	NM_182531	ZNF778	0.983128	-0.0245486
chr2	201620893	201631362	859.505	19089.2	0	16022.8	1	NR_037886	NR_037886	LINC01792	0.839366	-0.252628
chr6	4352161	4371475	2346.65	19076.4	0	23653.9	1	NR_106988			1.23995	0.310284
chr6	158253656	158295244	3784.51	19022.4	0	45543	1	NM_016224	NM_016224	SNX9	2.39418	1.25953
chr20	34459099	34472042	1393.96	18988.7	0	18870.9	1	NM_033630	NM_016558	SCAND1	0.993797	-0.00897649
chr6	28945632	28956671	1369.94	18835.8	0	17135.8	1	NR_135289	NR_135289	HCG15	0.909746	-0.136464
chr1	43389635	43418637	1629.91	18770.1	0	28042	1	NR_033967	NR_033967	SLC2A1-AS1	1.49397	0.579155
chr12	76139121	76183889	4181.33	18766.7	0	32291.2	1	NM_007043	NM_007043	KRR1	1.72066	0.782961
chr4	7200415	7216022	980.12	18744	0	40011.7	1	NM_020777	NM_020777	SORCS2	2.13464	1.09399
chr1	37937246	37943052	383.196	18738.9	0	19527.9	1	NM_025079	NM_025079	ZC3H12A	1.04211	0.0595033
chr5	169113044	169134048	2541.48	18720.9	0	46469.2	1	NM_004946	NM_004946	DOCK2	2.48222	1.31163
chr9	116379226	116387477	1080.88	18604.4	0	16940.1	1	NM_001276262	NM_017790	RGS3	0.910546	-0.135196
chr2	9796054	9816409	2381.53	18413.1	0	24124.7	1	NM_006826	NM_006826	YWHAQ	1.31019	0.389779
chr16	15576128	15603164	913.817	18327.7	0	23697.1	1	NM_001142469	NM_033201	BMERB1	1.29296	0.370682
chr10	79092294	79121809	2154.59	18033.7	0	28417	1	NM_001322838	NM_002247	KCNMA1	1.57578	0.656064
chr5	139348405	139366285	2006.14	18030.2	0	21012.6	1	NM_001184935	NM_004883	NRG2	1.16541	0.220838
chr12	125165681	125172438	318.93	17954.7	0	17122.2	1	NM_001077261	NM_006312	NCOR2	0.953635	-0.0684903
chr4	40899378	40930006	3500.78	17699.9	0	22836.2	1	NM_001166053	NM_004307	APBB2	1.29019	0.367582
chr9	93942069	93970418	2894.43	17647.3	0	23416.3	1	NR_135306	NR_135306	LINC00484	1.32691	0.408068
chr12	6305121	6325553	2645.94	17549	0	28927.6	1	NM_001769	NM_001769	CD9	1.64839	0.721055
chr2	235100405	235121427	1849.94	17456.7	0	24505.3	1	NM_006944	NM_006944	SPP2	1.40378	0.489318
chr8	67351539	67390017	6137.24	17403.6	0	24529.7	1	NM_144650	NM_144650	ADHFE1	1.40946	0.495145
chr6	21588591	21596659	665.61	17313.1	0	17193.7	1	NM_003107	NM_003107	SOX4	0.993103	-0.00998456
chr2	161244623	161268039	3608.41	17297.4	0	22060.2	1	NR_039946	NR_039946	MIR4785	1.27535	0.350892
chr11	95976268	95990317	883.682	17295.7	0	18349.4	1	NR_036125	NR_036125	MIR1260B	1.06092	0.0853174
chr6	31786234	31799006	1132.88	17278	0	17638.1	1	NM_005346	NM_005346	HSPA1B	1.02085	0.0297648
chr1	41334765	41345930	944.559	17193	0	22563.3	1	NM_133467	NM_133467	CITED4	1.31236	0.392161
chr14	100874659	100914045	4186.73	17152.6	0	42009.1	1	NM_024515	NM_024515	WDR25	2.44914	1.29227
chr14	101153399	101159211	466.704	17143.1	0	16157.9	1	NR_024096	NM_001007560	LINC00523	0.942535	-0.0853825
chr11	65322793	65333479	676.424	17109.4	0	26502.3	1	NM_021070	NM_021070	LTBP3	1.549	0.631335
chr8	11711099	11735271	1230.35	17099.3	0	20509.9	1	NM_147780	NM_001908	CTSB	1.19946	0.262388
chr2	234883853	234892037	854.41	17074.3	0	17017	1	NM_024080	NM_024080	TRPM8	0.996645	-0.0048487
chr17	19654417	19665762	1240.01	16672.6	0	17077.6	1	NM_001330150	NM_000691	ALDH3A1	1.02429	0.0346275
chr11	123029622	123068674	1714.38	16538.5	0	27461.4	1	NM_024769	NM_024769	CLMP	1.66045	0.731573
chr3	197183305	197245992	5641.83	16330	0	26378.7	1	NM_004051	NM_004051	BDH1	1.61536	0.691851
chr5	58230530	58236836	950.314	16064.5	0	16417.7	1	NM_001197223	NM_006203	PDE4D	1.02198	0.0313703
chr10	79338642	79373827	2804.24	16047.9	0	20731	1	NM_001161352	NM_002247	KCNMA1	1.29182	0.369407
chr2	62796699	62814665	1149.82	15896.3	0	29555.9	1	NM_198276	NM_198276	TMEM17	1.85929	0.894752
chr12	54389439	54400138	1262.48	15765	0	16427.2	1	NM_006897	NM_006897	HOXC9	1.04201	0.0593675
chr4	2414922	2417275	208.711	15696.9	0	15917.8	1	NM_020972	NM_020972	ZFYVE28	1.01408	0.0201656
chr21	34749889	34755749	347.498	15669.6	0	17088.9	1	NM_005534	NM_005534	IFNGR2	1.09058	0.12509
chr18	46351746	46365492	591.078	15402.4	0	16001.7	1	NM_001190823	NM_005904	SMAD7	1.03891	0.0550723
chr2	47136939	47149691	1210.16	15343.2	0	16518.9	1	NM_001288953	NM_020458	TTC7A	1.07663	0.106521
chr10	32033270	32049890	438.768	15232.2	0	18933.5	1	NM_001270699	NM_018287	ARHGAP12	1.24299	0.313814
chr2	235045296	235087849	2497.86	15080.8	0	67004	1	NM_006944	NM_006944	SPP2	4.443	2.15153
chr6	28601439	28625888	2836.08	15033.7	0	18720.6	1	NR_135285	NR_135285	LINC00533	1.24524	0.316427
chr3	141120643	141140808	1699.91	14996.7	0	17412.5	1	NM_006506	NM_006506	RASA2	1.16109	0.215475
chr4	7622126	7659389	2123.99	14726.3	0	85190.7	1	NR_026892	NM_032654	AFAP1-AS1	5.78492	2.5323
chr12	53611184	53617415	552.69	14514.5	0	21778.6	1	NM_001243732	NM_000966	RARG	1.50047	0.585417
chr12	76052544	76059592	642.778	14402.6	0	17671.5	1	NM_007043	NM_007043	KRR1	1.22696	0.295092
chr3	190299041	190314863	2052.11	14347.4	0	17836.1	1	NM_001167931	NM_002182	IL1RAP	1.24316	0.314015
chr2	161150511	161165109	2008.68	14059.3	0	22955.4	1	NR_103775	NR_103775	LINC02478	1.63275	0.707303
chr6	3160564	3166164	1002.96	13607.4	0	16510.5	1	NM_001069	NM_001069	TUBB2A	1.21334	0.278986
chr1	26602623	26611583	563.584	13519.7	0	16878	1	NM_031286	NM_031286	SH3BGRL3	1.24839	0.320072
chr3	195627636	195641855	1271.18	13367.3	0	20869.2	1	NM_005781	NM_005781	TNK2	1.56122	0.642671
chr10	4804275	4822906	1315.35	13226.1	0	17731.1	1	NR_073125	NM_031436	AKR1E2	1.34061	0.422891
chr2	128145257	128173550	2693.49	12949.7	0	19493.9	1	NM_000312	NM_000312	PROC	1.50535	0.590102
chr14	62027070	62030058	149.101	12916.2	0	15768	1	NR_110417	NR_110416	LINC01303	1.22079	0.287813
chr19	49645979	49665647	521.202	12898.3	0	16324.4	1	NM_002152	NM_002152	HRC	1.26563	0.339855
chr5	135372838	135398093	2086.06	12875	0	23901.3	1	NM_000358	NM_000358	TGFBI	1.85641	0.892519
chr12	741636	754868	1657.97	12775.5	0	18047.1	1	NM_001294346	NM_016533	NINJ2	1.41264	0.49839
chr5	131823800	131832654	666.706	12632	0	18364.1	1	NM_002198	NM_002198	IRF1	1.45377	0.539803
chr3	126625770	126630691	581.17	12491.5	0	21432.4	1	NM_032242	NM_032242	PLXNA1	1.71577	0.778853
chr6	44009406	44041610	3336.33	12314.8	0	26111	1	NR_125864	NR_125864	LOC101929705	2.12029	1.08426
chr6	106035182	106056827	2032.47	12160.2	0	22359.3	1	NM_002726	NM_002726	PREP	1.83873	0.878712
chr5	72607587	72624117	1565.39	12134.7	0	17255.7	1	NR_134291	NR_134291	LOC340090	1.42201	0.507935
chr1	68841369	68849611	825.024	11845.4	0	15996.9	1	NM_000329	NM_000329	RPE65	1.35047	0.433465
chr19	3141826	3163140	1598.55	11744	0	22426.6	1	NR_110670	NR_110670	LOC100996351	1.90962	0.933285
chr14	65743840	65770783	2131.19	11599	0	19692.6	1	NR_039857	NR_039857	MIR4708	1.69779	0.763661
chr1	181071427	181082152	492.277	11545.5	0	16786.8	1	NM_016545	NM_016545	IER5	1.45397	0.539999
chr4	7264908	7269416	308.798	11468.4	0	16790	1	NR_039961	NR_039961	MIR4798	1.46403	0.549948
chr4	111008193	111015001	563.702	11179.4	0	15975	1	NM_001130721	NM_024090	ELOVL6	1.42896	0.514968
chr4	114355777	114371857	1599.96	10772	0	23811.3	1	NR_107049	NR_107049	MIR8082	2.21048	1.14436
chr8	95254224	95271789	1487.76	10651.4	0	22820.4	1	NM_005261	NM_005261	GEM	2.14248	1.09928
chr18	68038358	68052066	836.188	10583.9	0	18460.6	1	NR_110764	NR_110764	LINC01910	1.7442	0.802569
chr3	126697995	126703355	472.216	10534	0	15727.3	1	NM_032242	NM_032242	PLXNA1	1.493	0.578218
chr19	13504806	13515439	834.691	10454.4	0	32589.1	1	NM_001174080	NM_000068	CACNA1A	3.11727	1.64028
chr12	14402392	14413507	1378.26	10232.5	0	19306.8	1	NM_001286515	NM_018179	ATF7IP	1.88681	0.915951
chr1	68344240	68385330	2970.81	10005.4	0	44923.7	1	NM_018841	NM_018841	GNG12	4.48994	2.1667
chr6	130919297	130926603	683.111	9486.84	0	19422.3	1	NM_052913	NM_052913	TMEM200A	2.04729	1.03371
chr1	59221009	59239424	1677.61	7916.61	0	17884.6	1	NM_002228	NM_002228	JUN	2.25913	1.17577
chr12	25835283	25853230	1934.69	7489.28	0	19994.8	1	NM_001145727	NM_152590	LMNTD1	2.66978	1.41672
chr9	124708195	124737355	2758.54	7257.92	0	25902.8	1	NM_194252	NM_194252	TTLL11	3.5689	1.83548
chr5	71417816	71452900	3641.72	7195.73	0	28870.6	1	NR_039967	NR_039967	MIR4803	4.01219	2.00439
chr12	128032558	128044468	689.589	6923.28	0	17131.3	1	NR_120451	NR_120451	LINC02411	2.47445	1.30711
chr20	56700288	56710548	769.5	6793.15	0	34572.1	1	NM_178456	NM_178456	C20orf85	5.08926	2.34746
chrX	38066203	38076138	299.043	6702.15	0	15913.9	1	NM_001170752	NM_006307	SRPX	2.37444	1.24759
chr1	68569741	68587489	1481.96	6394.6	0	18594.6	1	NM_004675	NM_004675	DIRAS3	2.90785	1.53996
chr1	42301033	42379262	3614.18	5374.33	0	86349.2	1	NM_001127714	NM_024503	HIVEP3	16.067	4.00602
chr17	13401619	13474341	5825.03	5308.71	0	66795.2	1	NM_006042	NM_006042	HS3ST3A1	12.5822	3.65331
chr17	13241308	13266707	2151.3	5194.1	0	36953	1	NM_006042	NM_006042	HS3ST3A1	7.11443	2.83075
chr12	49872962	49909086	4641.93	4782.82	0	40198.8	1	NM_012284	NM_012284	KCNH3	8.40483	3.07122
chr13	103455732	103493410	2339.8	4084.3	0	20640	1	NM_001204425	NM_001204425	BIVM-ERCC5	5.05351	2.33728
chr11	12088026	12112007	949.648	3978.45	0	16338.3	1	NR_144417	NM_014632	MICAL2	4.10669	2.03798
chr12	26116434	26132151	2069.93	3701.35	0	17802.6	1	NM_001164747	NM_007211	RASSF8	4.80977	2.26597
chr7	2842642	2864381	2913.03	3658.67	0	21032.5	1	NM_001282441	NM_007353	GNA12	5.74866	2.52323
chr2	47100866	47115847	1477.13	2856.88	0	22438.5	1	NM_001171509	NM_139279	MCFD2	7.85422	2.97347
chr1	42415926	42430209	846.982	2506.67	0	29905.7	1	NR_038260	NM_024503	HIVEP3	11.9305	3.57658
chr1	68432291	68453330	1152.94	2362.68	0	23900.3	1	NM_004675	NM_004675	DIRAS3	10.1158	3.33853
chr16	21632999	21652133	595.067	2319.04	0	21037.8	1	NM_005849	NM_005849	IGSF6	9.07178	3.18139
chr12	638277	656200	2129.25	1806.64	0	21185	1	NR_134624	NR_134624	LOC105369595	11.7262	3.55166
chr6	118251808	118279673	2727.98	1490.78	0	19672.7	1	NM_001029858	NM_001029858	SLC35F1	13.1963	3.72206
chr15	67363054	67398688	2911.3	84748.3	1	17760	0	NM_005902	NM_005902	SMAD3	0.209561	-2.25455
chr6	72093670	72126456	4213	78660.2	1	3298.27	0	NR_029504	NR_029504	MIR30A	0.0419306	-4.57585
chr2	55319858	55343055	2340.58	63358	1	16704.2	0	NM_001321904	NM_007008	RTN4	0.263647	-1.92332
chr15	56186632	56205369	1699.45	51431.2	1	12492	0	NM_198400	NM_006154	NEDD4	0.242887	-2.04164
chr12	47476988	47491664	4603.86	50933.1	1	10308.4	0	NM_001143668	NM_181847	AMIGO2	0.202392	-2.30478
chr8	130695088	130738412	7256.77	50039.2	1	8833.76	0	NR_130917	NR_130917	CCDC26	0.176537	-2.50196
chr4	151028193	151067314	1263.61	47031.3	1	13903.6	0	NM_001040261	NM_152619	DCLK2	0.295625	-1.75816
chr20	43665407	43696142	3380.85	46898.5	1	17777.1	0	NM_002251	NM_002251	KCNS1	0.379055	-1.39952
chr13	97902343	97935699	1631.11	42345.4	1	16591.3	0	NM_144778	NM_144778	MBNL2	0.391808	-1.35178
chr9	110509537	110518453	1036.93	41272.2	1	15903.5	0	NM_001314052	NM_004235	KLF4	0.385332	-1.37583
chr19	39919108	39929438	1856.3	38082.6	1	16066.2	0	NM_001321111	NM_001020	RPS16	0.421879	-1.2451
chr9	22207197	22217307	1020.1	37439.4	1	11164.5	0	NM_078487	NM_004936	CDKN2B	0.298202	-1.74564
chr14	68592059	68625165	4932.79	37111.8	1	16377.5	0	NM_001321815	NM_002877	RAD51B	0.441302	-1.18016
chr2	108344007	108364860	1983.12	36123.7	1	15802.4	0	NR_126370	NR_126369	GACAT1	0.437453	-1.1928
chr12	92529318	92536608	690.363	35742.9	1	14965.6	0	NR_046159	NM_001256373	LINC01619	0.418703	-1.256
chr11	129010870	129018855	435.183	35694.5	1	12277.7	0	NM_001142685	NM_014715	ARHGAP32	0.343967	-1.53966
chr7	151376412	151409640	1525.17	35650.3	1	13959.1	0	NM_001304527	NM_016203	PRKAG2	0.391556	-1.35271
chr9	75747394	75771801	3763.56	34804.4	1	16848.2	0	NM_000700	NM_000700	ANXA1	0.484081	-1.04668
chr15	96178410	96189407	788.485	34603.2	1	14948.2	0	NR_027132	NR_027132	LINC00924	0.43199	-1.21093
chr4	81147405	81158256	1219.65	33549.1	1	7722.66	0	NM_001099403	NM_020226	PRDM8	0.23019	-2.11911
chr9	127042388	127083000	3232.72	33444	1	14307.6	0	NM_001166169	NM_014397	NEK6	0.427808	-1.22496
chr9	13263071	13279063	1141.83	32834.8	1	15256.4	0	NM_001261407	NM_003829	MPDZ	0.464641	-1.10581
chr20	52260005	52275261	1330.32	31947.6	1	13995.9	0	NR_134576	NR_134576	LOC105372672	0.438088	-1.19071
chr14	50362572	50379121	1037.62	31595.4	1	7116.07	0	NM_001663	NM_001663	ARF6	0.225225	-2.15056
chr15	85945450	85959857	571.958	31542.7	1	15496.2	0	NM_007200	NM_006738	AKAP13	0.491276	-1.02539
chr17	40668518	40684197	694.58	31345.5	1	14816.7	0	NR_049808	NR_049808	MIR5010	0.472689	-1.08104
chr1	39593298	39602351	588.445	30855.3	1	15060.6	0	NM_012090	NM_012090	MACF1	0.488103	-1.03474
chr12	63180224	63187500	725.417	30841.5	1	13248.1	0	NM_020700	NM_020700	PPM1H	0.429556	-1.21908
chr5	148337590	148382383	6866.77	30835.5	1	14024.7	0	NM_024577	NM_024577	SH3TC2	0.454823	-1.13662
chr10	95187755	95200754	1130.91	30780.3	1	14594	0	NM_133337	NM_013451	MYOF	0.474133	-1.07664
chr17	15917313	15940943	1755.71	30511.1	1	15664.3	0	NM_001042697	NM_001042697	ZSWIM7	0.513398	-0.961849
chr5	13977603	14014836	2394.08	30073.1	1	15075.6	0	NM_001369	NM_001369	DNAH5	0.5013	-0.996254
chr11	9915273	9928354	910.438	29833.8	1	11725.8	0	NR_120539	NR_120539	LOC101928008	0.393037	-1.34726
chr1	179092547	179115900	1298.43	29791.4	1	15777.3	0	NM_001136000	NM_005158	ABL2	0.529592	-0.917048
chr8	10004511	10011759	334.133	29230.5	1	14581.5	0	NM_001135671	NM_012331	MSRA	0.498847	-1.00333
chr9	22144526	22171262	2459.71	28933.7	1	10825.4	0	NM_078487	NM_004936	CDKN2B	0.374145	-1.41833
chr14	102434143	102447009	2583.49	28872.6	1	14864.1	0	NM_001376	NM_001376	DYNC1H1	0.514817	-0.957869
chr2	188404922	188416570	535.808	28806.7	1	3803.07	0	NM_006287	NM_006287	TFPI	0.132021	-2.92117
chr1	224683995	224702363	799.008	28633.9	1	14235.2	0	NR_136292	NM_152495	CNIH3	0.497145	-1.00826
chr8	80696068	80706955	864.428	28525	1	14788.9	0	NR_125410	NR_125410	LINC01607	0.518453	-0.947714
chr19	46218334	46225931	1277.06	28390.7	1	15168.2	0	NM_001329632	NM_001080469	FBXO46	0.534265	-0.904374
chr1	82165739	82172856	432.714	28006.8	1	10936	0	NM_001297704	NM_012302	ADGRL2	0.390476	-1.3567
chr19	45180478	45206142	3949.69	27617	1	16312	0	NM_001039213	NM_001039213	CEACAM16	0.590651	-0.759621
chr7	48124741	48132145	83.6652	27499.2	1	10021.3	0	NM_001287426	NM_003364	UPP1	0.364422	-1.45632
chr12	78331523	78349109	2127.91	27441.2	1	12672.5	0	NM_014903	NM_014903	NAV3	0.461805	-1.11465
chr5	10572498	10601906	1467.46	27375.9	1	10145.8	0	NM_001164440	NM_001164440	ANKRD33B	0.370609	-1.43203
chr8	23608571	23622399	878.078	26959.1	1	14099	0	NM_001136271	NM_001136271	NKX2-6	0.522979	-0.935175
chr7	130557641	130567664	1577.62	26954.9	1	16017.8	0	NR_029517	NR_029517	MIR29B1	0.594244	-0.750873
chr6	117813173	117823455	1150.56	26713.7	1	9898.48	0	NM_173674	NM_173674	DCBLD1	0.37054	-1.4323
chr16	19009666	19019549	400.262	26566.5	1	13259	0	NM_001160364	NM_024847	TMC7	0.499089	-1.00263
chr12	65997647	66006556	1394.26	26544.4	1	13219.2	0	NR_120431	NR_120431	LOC100507065	0.498003	-1.00577
chr4	88883327	88906722	1597.88	26389.6	1	14125.9	0	NM_001040060	NM_000582	SPP1	0.535284	-0.901624
chr15	52385961	52394279	667.935	26312.3	1	11353.2	0	NM_020396	NM_020396	BCL2L10	0.43148	-1.21264
chr12	104612433	104620540	522.902	25918.1	1	11349.8	0	NM_001093771	NM_003330	TXNRD1	0.437911	-1.19129
chr9	110803532	110820248	1502.77	25899.8	1	11300	0	NM_001314052	NM_004235	KLF4	0.436298	-1.19661
chr15	52303502	52315543	858.523	25583.5	1	14764.7	0	NM_002748	NM_002748	MAPK6	0.577117	-0.793065
chr17	27135149	27139906	334.417	25352	1	9174.35	0	NM_001288634	NM_018182	FAM222B	0.361879	-1.46642
chr1	200376574	200398154	1165.32	25104	1	15649.8	0	NM_001281293	NM_012482	ZNF281	0.623399	-0.681772
chr3	58027262	58045599	1197.41	24756.8	1	14286.4	0	NM_001164317	NM_001457	FLNB	0.577068	-0.793186

## Sheet: Fig 3A_Heatmap
Transcript/RepeatID (cmd=analyzeRepeats.pl rna hg19 -strand both -count exons -condenseGenes -d RNA_WT1_hg19/ RNA_WT2_hg19/ Ctrl_hy/ RNA_KO1-1_hg19/ RNA_KO1-2_hg19/ KO1_hy/ RNA_KO2-1_hg19/ RNA_KO2-2_hg19/ KO2_hy/ -rpkm)	chr	start	end	Annotation/Divergence	WT_Rep1 (RPKM)	WT_Rep2 (RPKM)	HKO_E2_Rep1 (RPKM)	HKO_E2_Rep2 (RPKM)	HKO_E3_Rep1 (RPKM)	HKO_E2_Rep2 (RPKM)
NM_001145104	chr15	67458493	67487533	SMAD3	23.101	39.464	6.069	8.869	6.957	6.632
NM_001003688	chr4	146403957	146480325	SMAD1	2.336	7.759	6.265	7.135	6.581	5.236
NM_005901	chr18	45359466	45456970	SMAD2	4.436	6.548	5.732	6.683	3.931	4.011
NM_005359	chr18	48556583	48611411	SMAD4	2.9	6.164	5.452	5.703	3.772	3.305
NM_001001420	chr5	135468534	135518422	SMAD5	7.331	8.157	12.624	12.606	8.431	6.227
NM_005585	chr15	66994674	67074337	SMAD6	0.246	0.212	0.685	0.41	0.755	2.282
NM_001190822	chr18	46446223	46475703	SMAD7	8.64	3.824	5.912	4.517	0.92	3.106
NM_005905	chr13	37418968	37494409	SMAD9	2.03	0.603	2.006	1.584	1.363	1.846
NM_000660	chr19	41836228	41859788	TGFB1	40.859	42.272	50.112	38.969	87.873	113.688
NM_001164719	chr16	31483529	31489281	TGFB1I1	0.301	0.6	0.765	1.216	0.036	0.078
NR_138148	chr1	218518626	218617961	TGFB2	0.304	1.508	0.411	0.438	0.176	0.165
NM_003239	chr14	76424404	76448365	TGFB3	0.557	1.13	1.605	2.387	0.86	1.841
NM_000358	chr5	135364584	135399507	TGFBI	3.228	4.953	7.546	5.444	1.213	2.352
NM_001130916	chr9	101867371	101916473	TGFBR1	5.565	5.353	6	6.621	6.006	7.551
NM_003242	chr3	30647994	30735633	TGFBR2	4.963	8.803	24.483	15.694	7.593	3.547
NM_001195684	chr1	92145900	92371559	TGFBR3	2.752	4.976	4.617	6.764	2.132	2.304
NM_001195259	chr19	7981032	7983980	TGFBR3L	0.424	0.154	0.954	0.75	2.912	2.954
NM_003036	chr1	2160134	2241652	SKI	4.828	8.698	20.674	10.591	11.593	6.948
NM_183001	chr1	154934774	154943223	SHC1	55.947	95.442	133.799	122.968	114.108	52.458
NM_012435	chr19	416583	460996	SHC2	0.071	0.013	0.084	0.162	0.437	0.991
NM_203349	chr15	49115934	49255641	SHC4	0.116	0.113	0.023	0.141	0.07	0
NM_024745	chr16	46614468	46655311	SHCBP1	5.427	26.772	15.597	21.021	17.958	8.955
NM_002880	chr3	12625100	12705700	RAF1	13.269	32.716	28.212	32.418	24.518	16.311
NM_001199847	chr7	98625058	98741743	SMURF1	14.248	21.579	20.278	21.221	17.012	10.669
NM_022739	chr17	62540735	62658386	SMURF2	14.814	49.013	18.059	33.47	33.499	14.309

## Sheet: Fig 3D_GSEA
NAME	PROBE	RANK IN GENE LIST	RANK METRIC SCORE	RUNNING ES	CORE ENRICHMENT
row_0	RHOC	24	0.997071	0.0490586	Yes
row_1	TIMP1	54	0.994935	0.097821	Yes
row_2	FN1	106	0.991533	0.145581	Yes
row_3	LRP1	226	0.983124	0.190346	Yes
row_4	DVL1	264	0.980478	0.238081	Yes
row_5	COL6A1	345	0.976074	0.283968	Yes
row_6	CD82	524	0.966058	0.325646	Yes
row_7	MARCKSL1	957	0.944306	0.356623	Yes
row_8	CYTH2	1038	0.940715	0.400738	Yes
row_9	MMP14	1154	0.934441	0.443215	Yes
row_10	JUP	2356	0.882621	0.442004	Yes
row_11	PCDHGC3	2521	0.875628	0.479679	Yes
row_12	ICAM1	5425	0.74468	0.407156	No
row_13	WNT2B	5929	0.720792	0.424246	No
row_14	COL6A3	7337	0.649828	0.403574	No
row_15	TIMP3	8796	0.571503	0.377047	No
row_16	MMP16	9261	0.532449	0.386174	No
row_17	RHOG	9760	0.516933	0.393236	No
row_18	MMP3	13697	-0.563055	0.272525	No
row_19	COL3A1	13841	-0.567062	0.295532	No
row_20	ITGB2	14216	-0.581557	0.310525	No
row_21	COL1A2	19542	-0.58853	0.138535	No
row_22	CDH6	19796	-0.58853	0.158455	No
row_23	ARHGDIA	24170	-0.89088	0.0376383	No
row_24	SSR1	25895	-0.971917	0.0211131	No
